# Supplementary material for: Comparative Transcriptomics and Gene Knockout Reveal Virulence Factors of Arthrinium phaeospermum in Bambusa pervariabilis × Dendrocalamopsis grandis
Source: J Fungi (Basel). 2021 Nov 24;7(12):1001. doi: 10.3390/jof7121001 (PMC8705590; doi:10.3390/jof7121001)
Supplement: Supplementary file 1 [file jof-07-01001-s001.zip]

Archive with 12 entries (12 files):
- Figure S1 Illustration of the construction process of knockout out complementary vector.jpg
- Figure S2. Test results of sequence assembly quality.jpg
- Figure S3 The kill curve for hygromycin.png
- Figure S4The kill curve for genomycin.png
- Figure S5. Results of knockout vector Ctf1a┬1 and Ctf1a┬2 construction.jpg
- Figure S6.Detection of marker genes and target genes of the wild-type and mutant strains.jpg
- Figure S7. Detection of marker genes and target genes of the wild-type and mutant strains.jpg
- Figure S8. Detection of marker genes and target genes of mutant and complementary strains.jpg
- Table S1. Results of transcriptome data alignment to A. phaeospermum genome..xlsx
- Table S2. Differential genes between CK-vs.-T1.xls
- Table S3. Differential genes between CK-vs.-T2.xls
- Table S4. Differential genes between T1-vs.-T2.xls
