# Supplementary material for: Comparative Transcriptomics and Gene Knockout Reveal Virulence Factors of Arthrinium phaeospermum in Bambusa pervariabilis × Dendrocalamopsis grandis
Source: J Fungi (Basel). 2021 Nov 24;7(12):1001. doi: 10.3390/jof7121001 (PMC8705590; doi:10.3390/jof7121001)
Supplement: Supplementary file 1 [file jof-07-01001-s001.zip › Table S1. Results of transcriptome data alignment to A. phaeospermum genome..xlsx]

## Sheet: 工作表1
Table S1. Results of transcriptome data alignment to A. phaeospermum genome.
Sample	Total Reads	Mapping－Ratio
CK-1	53853184	0.85
CK-2	50966956	0.8608
Ck-3	49888646	0.8511
T1-1	51001552	0.8481
T1-2	59770004	0.8417
T1-3	48326350	0.7907
T2-1	50947544	0.831
T2-2	68370012	0.8161
T2-3	61119934	0.8397
