# Supplementary material for: Comparative Transcriptomics and Gene Knockout Reveal Virulence Factors of Arthrinium phaeospermum in Bambusa pervariabilis × Dendrocalamopsis grandis
Source: J Fungi (Basel). 2021 Nov 24;7(12):1001. doi: 10.3390/jof7121001 (PMC8705590; doi:10.3390/jof7121001)
Supplement: Supplementary file 1 [file jof-07-01001-s001.zip › Table S2. Differential genes between CK-vs.-T1.xls]

Table S2. Differential genes between CK-VS-T1
GeneID	CK_count	T1_count	Ck-1_rpkm	Ck-2_rpkm	Ck-3_rpkm	T1-1_rpkm	T1-2_rpkm	T1-3_rpkm	CK_rpkm	T1_rpkm	log2 Ratio(T1/CK)	Pvalue	FDR	significant	Symbol	Description	KEGG_A_class	KEGG_B_class	Pathway	K_ID	GO Component	GO Function	GO Process
Unigene0000029	184	4	0.3191	1.6546	3.581	0.0971	0.0169	0	1.851566667	0.038	-5.606603267	7.08E-06	0.000500584	yes	MAN2B1	secreted protein [Achlya hypogyna]	-	-	-	-	-	-	-
Unigene0000034	64.66666667	0	0.0678	1.8936	5.1098	0	0	0	2.357066667	0.001	-11.20277685	1.71E-06	0.000147075	yes	--	--	-	-	-	-	-	-	-
Unigene0000036	31	0	2.1266	1.0698	2.3955	0	0	0	1.863966667	0.001	-10.86416035	1.42E-08	2.95E-06	yes	ctp	dynein light chain 2, cytoplasmic [Spizellomyces punctatus DAOM BR117]	-	-	-	-	-	-	GO:0009987//cellular process;GO:0044763//single-organism cellular process;GO:0044699//single-organism process
Unigene0000037	68	0	1.4375	2.8251	3.7422	0	0	0	2.668266667	0.001	-11.38168714	2.84E-11	2.93E-08	yes	Cht5	endochitinase [Amphiamblys sp. WSBS2006]	-	-	-	-	-	-	-
Unigene0000039	12	0	0.0886	0.4849	2.8397	0	0	0	1.137733333	0.001	-10.15194674	0.000547445	0.020913388	yes	--	hypothetical protein SPRG_12070 [Saprolegnia parasitica CBS 223.65]	-	-	-	-	-	-	-
Unigene0000048	98	0	0.9623	1.3171	6.0849	0	0	0	2.7881	0.001	-11.44506659	6.50E-10	2.39E-07	yes	Fabp4	cellular retinoic acid binding protein [Cordyceps militaris CM01]	-	-	-	-	-	-	-
Unigene0000057	95	2.666666667	6.587	2.9889	8.1177	0.4913	0	0	5.897866667	0.163766667	-5.170479564	3.16E-06	0.000247932	yes	RpL36	ribosomal protein L36e [Auricularia subglabra TFB-10046 SS5]	Genetic Information Processing	Translation	ko03010//Ribosome	K02920	GO:0005623//cell;GO:0005622//intracellular;GO:0044464//cell part	-	-
Unigene0000064	7.666666667	0	0.9495	0.1733	0.761	0	0	0	0.627933333	0.001	-9.294467588	0.000535784	0.020590117	yes	--	--	-	-	-	-	-	-	-
Unigene0000088	137.3333333	1.333333333	5.4329	2.3955	7.9104	0.1509	0	0	5.246266667	0.0503	-6.704588931	2.01E-09	5.61E-07	yes	NME2	nucleoside diphosphate kinase [Nadsonia fulvescens var. elongata DSM 6958] [Nadsonia fulvescens]	Metabolism	Nucleotide metabolism;Global and Overview	ko01100//Metabolic pathways;ko01110//Biosynthesis of secondary metabolites;ko01130//Biosynthesis of antibiotics;ko00230//Purine metabolism;ko00240//Pyrimidine metabolism	K00940	-	GO:1901363//heterocyclic compound binding;GO:0016772//transferase activity, transferring phosphorus-containing groups;GO:0003824//catalytic activity;GO:0097159//organic cyclic compound binding;GO:0016740//transferase activity;GO:0036094//small molecule binding;GO:0005488//binding	GO:0008152//metabolic process;GO:0006753//nucleoside phosphate metabolic process;GO:0009165//nucleotide biosynthetic process;GO:0018130//heterocycle biosynthetic process;GO:0046483//heterocycle metabolic process;GO:1901362//organic cyclic compound biosynthetic process;GO:0044237//cellular metabolic process;GO:0009201//ribonucleoside triphosphate biosynthetic process;GO:0044699//single-organism pr…
Unigene0000089	103.6666667	3.333333333	5.9015	2.0103	6.2602	0.4524	0	0	4.724	0.1508	-4.969300631	1.58E-05	0.001027293	yes	EIF5A	translation initiation factor 5A [Sporothrix schenckii 1099-18]	-	-	-	-	-	GO:0008135//translation factor activity, RNA binding;GO:0097159//organic cyclic compound binding;GO:0044877//macromolecular complex binding;GO:0003723//RNA binding;GO:0003676//nucleic acid binding;GO:0043021//ribonucleoprotein complex binding;GO:0005488//binding;GO:1901363//heterocyclic compound binding	GO:0050789//regulation of biological process;GO:0051246//regulation of protein metabolic process;GO:0080090//regulation of primary metabolic process;GO:0010556//regulation of macromolecule biosynthetic process;GO:0010608//posttranscriptional regulation of gene expression;GO:0043244//regulation of protein complex disassembly;GO:2000112//regulation of cellular macromolecule biosynthetic process;GO:…
Unigene0000095	26	0	0	1.2357	1.9297	0	0	0	1.055133333	0.001	-10.0432096	0.000104291	0.005047538	yes	DERP7	--	-	-	-	-	-	-	-
Unigene0000099	130	2	8.1314	2.4732	6.0128	0.255	0	0	5.539133333	0.085	-6.026053615	7.22E-08	1.03E-05	yes	RpS24	40S ribosomal protein S24 [Mortierella verticillata NRRL 6337]	Genetic Information Processing	Translation	ko03010//Ribosome	K02974	GO:0005622//intracellular;GO:1990904//ribonucleoprotein complex;GO:0044464//cell part;GO:0030529//intracellular ribonucleoprotein complex;GO:0044424//intracellular part;GO:0032991//macromolecular complex;GO:0005623//cell	-	-
Unigene0000108	15	0	0.4866	0.6513	1.4446	0	0	0	0.860833333	0.001	-9.749590133	6.23E-06	0.00045092	yes	Upp1	Uridine phosphorylase 1 [Phytophthora nicotianae]	-	-	-	-	-	-	-
Unigene0000115	8.333333333	0	0.112	0.3678	1.0171	0	0	0	0.498966667	0.001	-8.96279963	0.00054492	0.020878868	yes	RpLP1	60s acidic ribosomal protein p1 [Ophiostoma piceae UAMH 11346]	Genetic Information Processing	Translation	ko03010//Ribosome	K02942	GO:0044464//cell part;GO:0005622//intracellular;GO:0005623//cell	-	-
Unigene0000119	124	2.666666667	2.5887	1.5438	4.9155	0.1435	0.0417	0	3.016	0.061733333	-5.610442926	4.41E-08	6.93E-06	yes	--	--	-	-	-	-	-	-	-
Unigene0000123	13.66666667	0	0.046	0.3526	1.6224	0	0	0	0.673666667	0.001	-9.395891106	0.000320372	0.013052124	yes	CAV1	--	-	-	-	-	-	-	-
Unigene0000133	1616.666667	108.3333333	2.5037	58.7299	2.3927	1.7566	1.6728	0.4067	21.20876667	1.2787	-4.051910994	0.000706745	0.026372851	yes	tfdA	alpha-ketoglutarate-dependent 2 [Diaporthe helianthi]	Metabolism	Global and Overview	ko01120//Microbial metabolism in diverse environments;ko01220//Degradation of aromatic compounds	K06912	-	-	-
Unigene0000164	125.3333333	5.333333333	1.1544	1.5958	3.0071	0.2389	0	0	1.9191	0.079633333	-4.590913631	0.000153082	0.006866826	yes	Hsp90b1	heat shock protein HSP 90-beta [Batrachochytrium salamandrivorans]	Genetic Information Processing	Folding, sorting and degradation	ko04141//Protein processing in endoplasmic reticulum	K04079	GO:0044464//cell part;GO:0071944//cell periphery;GO:0005623//cell	-	GO:0009987//cellular process;GO:0065007//biological regulation;GO:0030447//filamentous growth;GO:0050896//response to stimulus;GO:0040007//growth;GO:0051716//cellular response to stimulus;GO:0050789//regulation of biological process;GO:0044699//single-organism process
Unigene0000242	149.3333333	3.333333333	7.9884	3.2489	10.1472	0.4724	0	0	7.128166667	0.157466667	-5.5004127	2.84E-06	0.000227415	yes	Rps19	40S ribosomal protein S19 [Zancudomyces culisetae]	Genetic Information Processing	Translation	ko03010//Ribosome	K02966	-	-	-
Unigene0000280	15.66666667	0.666666667	0.9788	0.6967	0.7323	0.1013	0	0	0.8026	0.033766667	-4.571009483	6.25E-05	0.003298009	yes	Psma3	proteasome subunit alpha type-3 [Fistulina hepatica ATCC 64428]	Genetic Information Processing	Folding, sorting and degradation	ko03050//Proteasome	K02727	GO:0005622//intracellular;GO:0044464//cell part;GO:0005623//cell;GO:0032991//macromolecular complex;GO:0043234//protein complex;GO:0044424//intracellular part	GO:0070011//peptidase activity, acting on L-amino acid peptides;GO:0008233//peptidase activity;GO:0003824//catalytic activity;GO:0004175//endopeptidase activity;GO:0016787//hydrolase activity	GO:0044260//cellular macromolecule metabolic process;GO:0044267//cellular protein metabolic process;GO:0030163//protein catabolic process;GO:0044238//primary metabolic process;GO:0044237//cellular metabolic process;GO:0009987//cellular process;GO:0019538//protein metabolic process;GO:1901575//organic substance catabolic process;GO:0044265//cellular macromolecule catabolic process;GO:0043170//macr…
Unigene0000297	358.3333333	17.33333333	5.929	4.2898	13.546	0.9324	0.0189	0.1888	7.9216	0.380033333	-4.381593984	0.000183138	0.00801943	yes	Act5C	actin-A3b, cytoplasmic [Spizellomyces punctatus DAOM BR117]	Cellular Processes	Transport and catabolism	ko04145//Phagosome	K05692	GO:0071944//cell periphery;GO:0043227//membrane-bounded organelle;GO:0044451//nucleoplasm part;GO:0032153//cell division site;GO:0005694//chromosome;GO:0070938//contractile ring;GO:0032991//macromolecular complex;GO:0031974//membrane-enclosed lumen;GO:0033202//DNA helicase complex;GO:0044464//cell part;GO:0044430//cytoskeletal part;GO:0005623//cell;GO:0005737//cytoplasm;GO:0044422//organelle part…	GO:0005488//binding;GO:0032550//purine ribonucleoside binding;GO:0036094//small molecule binding;GO:0001883//purine nucleoside binding;GO:0097159//organic cyclic compound binding;GO:0032549//ribonucleoside binding;GO:0005198//structural molecule activity;GO:1901363//heterocyclic compound binding;GO:0001882//nucleoside binding;GO:0097367//carbohydrate derivative binding	GO:0071824//protein-DNA complex subunit organization;GO:0065007//biological regulation;GO:0010468//regulation of gene expression;GO:0031032//actomyosin structure organization;GO:0071704//organic substance metabolic process;GO:0006325//chromatin organization;GO:0022607//cellular component assembly;GO:0044260//cellular macromolecule metabolic process;GO:0034641//cellular nitrogen compound metabolic…
Unigene0000328	48.33333333	2.666666667	2.7693	2.0937	5.2145	0.5459	0	0	3.359166667	0.181966667	-4.206357276	0.000161596	0.007173748	yes	slr0423	Rod shape-determining protein RodA [Beauveria bassiana D1-5]	-	-	-	-	-	-	-
Unigene0000343	62.66666667	2.333333333	1.4559	0.854	2.8341	0.1884	0	0	1.714666667	0.0628	-4.771019773	2.26E-05	0.001428034	yes	Skp1	E3 ubiquitin ligase complex SCF subunit sconC, partial [Aspergillus bombycis]	Genetic Information Processing;Cellular Processes	Folding, sorting and degradation;Cell growth and death	ko04141//Protein processing in endoplasmic reticulum;ko04111//Cell cycle - yeast;ko04120//Ubiquitin mediated proteolysis	K03094	-	-	-
Unigene0000441	3234	114.3333333	3.8418	4.0314	15.9993	0.7799	0.0377	0	7.9575	0.272533333	-4.867810651	0.00048404	0.018713305	yes	Rfabg	--	-	-	-	-	-	-	-
Unigene0000469	70.33333333	3.333333333	2.7718	1.4206	2.3004	0.3052	0	0	2.164266667	0.101733333	-4.411013903	6.37E-05	0.003346856	yes	DERP7	--	-	-	-	-	-	-	-
Unigene0000563	161.6666667	2	8.8166	5.4634	10.3542	0.2005	0.0874	0	8.2114	0.095966667	-6.418951022	1.64E-10	1.09E-07	yes	rpl-27	60S ribosomal protein L27 [Rhodotorula sp. JG-1b]	Genetic Information Processing	Translation	ko03010//Ribosome	K02901	-	-	-
Unigene0000608	127.3333333	2	2.7144	1.5783	3.201	0.1162	0	0	2.4979	0.038733333	-6.010996249	1.76E-08	3.54E-06	yes	sec61al1	protein transporter Sec61 subunit alpha [Saprolegnia parasitica CBS 223.65]	Cellular Processes;Genetic Information Processing	Folding, sorting and degradation;Transport and catabolism	ko04141//Protein processing in endoplasmic reticulum;ko04145//Phagosome;ko03060//Protein export	K10956	GO:0044425//membrane part;GO:0016020//membrane;GO:0031224//intrinsic component of membrane	-	GO:0051179//localization;GO:0033036//macromolecule localization;GO:0008104//protein localization
Unigene0000618	158.6666667	4.333333333	1.078	1.1567	3.2027	0.145	0	0	1.812466667	0.048333333	-5.228792158	2.29E-05	0.001436066	yes	LTA4H	leukotriene A-4 hydrolase/aminopeptidase [Batrachochytrium dendrobatidis JEL423]	Metabolism	Global and Overview;Lipid metabolism	ko01100//Metabolic pathways;ko00590//Arachidonic acid metabolism	K01254	-	-	-
Unigene0000622	52.66666667	0	3.9659	2.6821	2.9918	0	0	0	3.213266667	0.001	-11.649825	3.84E-11	3.54E-08	yes	--	--	-	-	-	-	-	-	-
Unigene0000624	335.6666667	4.666666667	7.9454	4.6211	8.3218	0.2461	0.0358	0	6.962766667	0.093966667	-6.211367795	1.08E-07	1.40E-05	yes	RPL4	50S ribosomal protein L4e [Mucor circinelloides f. circinelloides 1006PhL]	Genetic Information Processing	Translation	ko03010//Ribosome	K02930	-	-	-
Unigene0000627	114.6666667	1.333333333	3.0993	1.7237	4.0483	0.1018	0	0	2.9571	0.033933333	-6.445336066	1.31E-09	4.00E-07	yes	ATPsyn-beta	ATP synthase beta chain [Fistulina hepatica ATCC 64428]	Metabolism	Energy metabolism;Global and Overview	ko01100//Metabolic pathways;ko00190//Oxidative phosphorylation	K02133	GO:0016469//proton-transporting two-sector ATPase complex;GO:0043234//protein complex;GO:0032991//macromolecular complex;GO:0098796//membrane protein complex;GO:0044425//membrane part;GO:0016020//membrane;GO:0033178//proton-transporting two-sector ATPase complex, catalytic domain	GO:0022804//active transmembrane transporter activity;GO:0097367//carbohydrate derivative binding;GO:0005215//transporter activity;GO:0015399//primary active transmembrane transporter activity;GO:0003824//catalytic activity;GO:0015075//ion transmembrane transporter activity;GO:0016887//ATPase activity;GO:0043492//ATPase activity, coupled to movement of substances;GO:0005488//binding;GO:1901363//h…	GO:0006796//phosphate-containing compound metabolic process;GO:0009152//purine ribonucleotide biosynthetic process;GO:0009156//ribonucleoside monophosphate biosynthetic process;GO:0006793//phosphorus metabolic process;GO:0006810//transport;GO:0044281//small molecule metabolic process;GO:1901564//organonitrogen compound metabolic process;GO:0042278//purine nucleoside metabolic process;GO:1901362//…
Unigene0000629	37.66666667	0	0.721	3.2792	2.7265	0	0	0	2.242233333	0.001	-11.1307207	2.73E-08	5.03E-06	yes	ALLA	--	-	-	-	-	-	-	-
Unigene0000630	50.66666667	2	0.8057	2.2394	7.0209	0.3849	0	0	3.355333333	0.1283	-4.708863022	0.000223818	0.009498821	yes	--	--	-	-	-	-	-	-	-
Unigene0000639	151.3333333	1.333333333	11.4207	4.9652	10.1113	0.2318	0	0	8.8324	0.077266667	-6.836815539	4.23E-10	1.78E-07	yes	RpL23	ribosomal 60S subunit protein L23B [Rhizophagus irregularis DAOM 197198w]	Genetic Information Processing	Translation	ko03010//Ribosome	K02894	GO:1990904//ribonucleoprotein complex;GO:0030529//intracellular ribonucleoprotein complex;GO:0044424//intracellular part;GO:0005623//cell;GO:0032991//macromolecular complex;GO:0005622//intracellular;GO:0044464//cell part	-	GO:0043170//macromolecule metabolic process;GO:0071704//organic substance metabolic process;GO:0008152//metabolic process;GO:0010467//gene expression
Unigene0000640	30.66666667	0	0.0743	0.4881	3.0965	0	0	0	1.219633333	0.001	-10.25223177	2.90E-05	0.001702049	yes	Cht4	endochitinase [Amphiamblys sp. WSBS2006]	-	-	-	-	-	-	-
Unigene0000652	76.33333333	0	1.5476	0.7227	3.2105	0	0	0	1.826933333	0.001	-10.83520827	1.61E-10	1.09E-07	yes	Hsp60	chaperonin GroL [Spizellomyces punctatus DAOM BR117]	Genetic Information Processing	Folding, sorting and degradation	ko03018//RNA degradation	K04077	GO:0044464//cell part;GO:0005623//cell;GO:0005622//intracellular;GO:0044424//intracellular part	-	GO:0050896//response to stimulus;GO:0009987//cellular process;GO:0009408//response to heat;GO:0006457//protein folding;GO:0006950//response to stress;GO:0009628//response to abiotic stimulus;GO:0009266//response to temperature stimulus
Unigene0000660	747	15.66666667	7.8871	19.2862	33.0967	1.2257	0	0	20.09	0.408566667	-5.619762249	0.000410675	0.016217901	yes	lamb4	--	-	-	-	-	-	-	-
Unigene0000663	164.6666667	6	5.7747	3.1138	6.1094	0.4805	0.0524	0	4.9993	0.177633333	-4.814751866	1.02E-05	0.000703142	yes	Rpl6	60s ribosomal protein l6 [Lichtheimia corymbifera JMRC:FSU:9682]	Genetic Information Processing	Translation	ko03010//Ribosome	K02934	-	-	-
Unigene0000665	23.66666667	1.333333333	0.7222	0.6854	2.2126	0.1993	0	0	1.206733333	0.066433333	-4.183055787	0.000280322	0.011641522	yes	nep-21	zincin [Mortierella elongata AG-77]	-	-	-	-	-	-	-
Unigene0000679	119.6666667	1.333333333	6.5417	4.9117	6.1422	0.1934	0	0	5.8652	0.064466667	-6.507483105	2.35E-10	1.18E-07	yes	RpL37A	ribosomal protein L37ae [Microdochium bolleyi]	Genetic Information Processing	Translation	ko03010//Ribosome	K02921	GO:0044464//cell part;GO:0005622//intracellular;GO:0005623//cell	-	-
Unigene0000683	24.33333333	0	0	1.8406	2.1775	0	0	0	1.339366667	0.001	-10.38733525	0.000110756	0.005242166	yes	At1g18250	thaumatin family protein [Cladophialophora carrionii]	-	-	-	-	-	-	-
Unigene0000686	7.666666667	0	0.768	0.3058	0.5969	0	0	0	0.5569	0.001	-9.121274482	0.000301972	0.012420389	yes	CG4038	Gar1-domain-containing protein [Gonapodya prolifera JEL478]	Genetic Information Processing	Translation	ko03008//Ribosome biogenesis in eukaryotes	K11128	GO:0043231//intracellular membrane-bounded organelle;GO:0032991//macromolecular complex;GO:0030529//intracellular ribonucleoprotein complex;GO:0043233//organelle lumen;GO:0031974//membrane-enclosed lumen;GO:0043227//membrane-bounded organelle;GO:0070013//intracellular organelle lumen;GO:0005623//cell;GO:0044424//intracellular part;GO:0044452//nucleolar part;GO:0044446//intracellular organelle par…	GO:0005488//binding;GO:0030515//snoRNA binding;GO:0003723//RNA binding;GO:0003676//nucleic acid binding;GO:1901363//heterocyclic compound binding;GO:0097159//organic cyclic compound binding	GO:0034641//cellular nitrogen compound metabolic process;GO:0044237//cellular metabolic process;GO:1901360//organic cyclic compound metabolic process;GO:0009987//cellular process;GO:0044260//cellular macromolecule metabolic process;GO:0009451//RNA modification;GO:0046483//heterocycle metabolic process;GO:0044238//primary metabolic process;GO:0008152//metabolic process;GO:0006725//cellular aromati…
Unigene0000687	229.3333333	2	3.1157	2.1972	4.2327	0.082	0	0	3.181866667	0.027333333	-6.863068163	1.93E-09	5.53E-07	yes	pdi-2	protein disulfide-isomerase domain [Phytophthora parasitica INRA-310]	Genetic Information Processing	Folding, sorting and degradation	ko04141//Protein processing in endoplasmic reticulum	K09580	-	-	-
Unigene0000688	60	0.666666667	3.0262	0.7248	5.1544	0.0979	0	0	2.968466667	0.032633333	-6.507227744	2.63E-07	2.94E-05	yes	His2A	histone H2A [Spizellomyces punctatus DAOM BR117]	-	-	-	-	GO:0005622//intracellular;GO:0044424//intracellular part;GO:0043232//intracellular non-membrane-bounded organelle;GO:0005623//cell;GO:0043227//membrane-bounded organelle;GO:0044464//cell part;GO:0043228//non-membrane-bounded organelle;GO:0043231//intracellular membrane-bounded organelle;GO:0043229//intracellular organelle;GO:0043226//organelle	GO:0005515//protein binding;GO:0046983//protein dimerization activity;GO:0097159//organic cyclic compound binding;GO:0005488//binding;GO:1901363//heterocyclic compound binding;GO:0003676//nucleic acid binding	-
Unigene0000692	147	5.333333333	5.8888	3.0648	7.8473	0.6019	0	0	5.6003	0.200633333	-4.802870891	8.71E-05	0.004347039	yes	RPL18A	60S ribosomal protein L20 [Sclerotinia sclerotiorum 1980 UF-70]	Genetic Information Processing	Translation	ko03010//Ribosome	K02882	GO:0044424//intracellular part;GO:0032991//macromolecular complex;GO:0005622//intracellular;GO:0044464//cell part;GO:0005623//cell;GO:0030529//intracellular ribonucleoprotein complex;GO:1990904//ribonucleoprotein complex	-	-
Unigene0000761	63.66666667	2	5.5104	1.6244	6.946	0.2925	0.0638	0.0796	4.6936	0.1453	-5.013588289	7.41E-07	6.87E-05	yes	RpL40	ubiquitin-60S ribosomal protein L40 fusion protein [Sordaria macrospora k-hell]	Genetic Information Processing	Translation	ko03010//Ribosome	K02927	GO:0005622//intracellular;GO:0032991//macromolecular complex;GO:0044424//intracellular part;GO:1990904//ribonucleoprotein complex;GO:0005623//cell;GO:0030529//intracellular ribonucleoprotein complex;GO:0044464//cell part	-	GO:0043170//macromolecule metabolic process;GO:0008152//metabolic process;GO:0010467//gene expression;GO:0071704//organic substance metabolic process
Unigene0000777	155	5	1.3869	1.3016	1.9359	0.1465	0	0	1.541466667	0.048833333	-4.980293623	2.76E-05	0.001671302	yes	Pabpc1	polyadenylate binding protein [Gonapodya prolifera JEL478]	Genetic Information Processing	Translation;Folding, sorting and degradation	ko03013//RNA transport;ko03015//mRNA surveillance pathway;ko03018//RNA degradation	K13126	-	-	-
Unigene0000783	78.66666667	2.666666667	2.1314	1.7263	3.4011	0.1209	0.1054	0	2.4196	0.075433333	-5.003422577	3.69E-08	5.93E-06	yes	Cam	Calmodulin [Phytophthora nicotianae]	Environmental Information Processing	Signal transduction	ko04070//Phosphatidylinositol signaling system	K02183	-	GO:0043169//cation binding;GO:0043167//ion binding;GO:0005488//binding;GO:0046872//metal ion binding	-
Unigene0000795	84	0.666666667	1.2901	3.343	6.9394	0.089	0	0	3.8575	0.029666667	-7.022679511	8.53E-09	1.80E-06	yes	PRB1	SCP-like extracellular protein [Colletotrichum tofieldiae]	-	-	-	-	-	-	-
Unigene0000855	1178	34.66666667	4.3183	4.3155	17.0609	0.681	0.0495	0	8.5649	0.2435	-5.136442725	0.000319299	0.013049709	yes	vit-6	--	-	-	-	-	-	-	-
Unigene0000857	124.3333333	2.666666667	0.989	1.373	4.6432	0.1462	0	0	2.335066667	0.048733333	-5.582411024	4.01E-06	0.000305806	yes	--	--	-	-	-	-	-	-	-
Unigene0000874	14	0	0.7311	0.1067	1.3023	0	0	0	0.713366667	0.001	-9.478499995	7.14E-05	0.003676573	yes	--	--	-	-	-	-	-	-	-
Unigene0000886	110.3333333	0.666666667	7.0443	3.1787	4.4713	0.0884	0	0	4.8981	0.029466667	-7.376994549	2.96E-11	2.93E-08	yes	rpl-12	60S ribosomal protein L12 [Choanephora cucurbitarum]	Genetic Information Processing	Translation	ko03010//Ribosome	K02870	GO:0044424//intracellular part;GO:1990904//ribonucleoprotein complex;GO:0005622//intracellular;GO:0005623//cell;GO:0030529//intracellular ribonucleoprotein complex;GO:0044464//cell part;GO:0032991//macromolecular complex	-	GO:0008152//metabolic process;GO:0010467//gene expression;GO:0043170//macromolecule metabolic process;GO:0071704//organic substance metabolic process
Unigene0000892	103.6666667	3.333333333	7.0857	2.8817	6.4366	0.5238	0	0	5.468	0.1746	-4.968887779	9.74E-06	0.000674071	yes	RPS12	40S ribosomal protein S12 [Microbotryum lychnidis-dioicae p1A1 Lamole]	Genetic Information Processing	Translation	ko03010//Ribosome	K02951	GO:0032991//macromolecular complex;GO:0030529//intracellular ribonucleoprotein complex;GO:0044424//intracellular part;GO:0005623//cell;GO:1990904//ribonucleoprotein complex;GO:0005622//intracellular;GO:0044464//cell part	-	-
Unigene0000910	101.6666667	2.333333333	6.1945	2.5649	7.844	0.3771	0	0	5.534466667	0.1257	-5.460387742	7.93E-07	7.19E-05	yes	RpL32	60S ribosomal protein L32 [Batrachochytrium salamandrivorans]	Genetic Information Processing	Translation	ko03010//Ribosome	K02912	GO:0032991//macromolecular complex;GO:0044424//intracellular part;GO:0030529//intracellular ribonucleoprotein complex;GO:0005622//intracellular;GO:0044464//cell part;GO:0005623//cell;GO:1990904//ribonucleoprotein complex	-	GO:0043170//macromolecule metabolic process;GO:0010467//gene expression;GO:0008152//metabolic process;GO:0071704//organic substance metabolic process
Unigene0000912	20	0	1.1219	1.0345	1.5776	0	0	0	1.244666667	0.001	-10.28154371	2.42E-07	2.73E-05	yes	--	--	-	-	-	-	-	-	-
Unigene0000916	99.33333333	4	1.0735	0.709	3.5876	0.2116	0	0	1.790033333	0.070533333	-4.665537421	0.000184917	0.008060875	yes	AAEL006169	Vacuolar protease A [Choanephora cucurbitarum]	-	-	-	-	-	-	-
Unigene0000924	379	10	3.1265	10.8229	15.3184	0.7467	0	0	9.755933333	0.2489	-5.292641764	0.000431961	0.01695447	yes	--	hypothetical protein S40293_01781 [Stachybotrys chartarum IBT 40293]	-	-	-	-	-	-	-
Unigene0000929	18	0	1.2653	0.7204	0.8654	0	0	0	0.950366667	0.001	-9.892340425	7.41E-07	6.87E-05	yes	--	--	-	-	-	-	-	-	-
Unigene0000930	38	0.666666667	1.1077	1.8482	3.4388	0.1092	0	0	2.131566667	0.0364	-5.871831917	3.58E-07	3.81E-05	yes	MMEL1	peptidase family M13 [Gonapodya prolifera JEL478]	-	-	-	-	-	-	-
Unigene0000931	56.66666667	5.333333333	3.3741	1.6852	5.5038	0.8577	0.1068	0	3.521033333	0.3215	-3.453108242	0.001398955	0.048893281	yes	act-4	actin-3 [Pyrenophora tritici-repentis Pt-1C-BFP]	Cellular Processes	Transport and catabolism	ko04145//Phagosome	K05692	GO:0032153//cell division site;GO:0071944//cell periphery;GO:0099568//cytoplasmic region;GO:0044448//cell cortex part;GO:0044424//intracellular part;GO:0044451//nucleoplasm part;GO:0031248//protein acetyltransferase complex;GO:1990234//transferase complex;GO:0005634//nucleus;GO:0030863//cortical cytoskeleton;GO:0043234//protein complex;GO:0043227//membrane-bounded organelle;GO:0005694//chromosome…	GO:1901363//heterocyclic compound binding;GO:0032549//ribonucleoside binding;GO:0097159//organic cyclic compound binding;GO:0036094//small molecule binding;GO:0097367//carbohydrate derivative binding;GO:0001882//nucleoside binding;GO:0001883//purine nucleoside binding;GO:0005488//binding;GO:0005198//structural molecule activity;GO:0032550//purine ribonucleoside binding	GO:0044767//single-organism developmental process;GO:0050789//regulation of biological process;GO:0007569//cell aging;GO:0044837//actomyosin contractile ring organization;GO:1903506//regulation of nucleic acid-templated transcription;GO:0071822//protein complex subunit organization;GO:0003006//developmental process involved in reproduction;GO:0032502//developmental process;GO:0016043//cellular co…
Unigene0000938	14174	392	492.3797	1.5379	4.1905	11.3749	1.0668	1.7929	166.0360333	4.744866667	-5.128985013	0.000803793	0.029650525	yes	--	hydrolase, partial [Mucor ambiguus]	-	-	-	-	-	-	-
Unigene0000942	29.66666667	0	1.5518	1.5733	2.2727	0	0	0	1.799266667	0.001	-10.81319331	7.16E-09	1.62E-06	yes	--	--	-	-	-	-	-	-	-
Unigene0000944	62.33333333	1	0.88	1.1459	2.6944	0.0738	0	0	1.573433333	0.0246	-5.999113927	8.58E-08	1.16E-05	yes	--	--	-	-	-	-	-	-	-
Unigene0000946	38.33333333	1	0.2091	2.2899	3.9672	0.1623	0	0	2.1554	0.0541	-5.316183226	0.000109257	0.005209529	yes	Cht2	bacteriodes thetaiotaomicron symbiotic chitinase [Blastomyces gilchristii SLH14081]	Metabolism	Carbohydrate metabolism;Global and Overview	ko01100//Metabolic pathways;ko00520//Amino sugar and nucleotide sugar metabolism	K01183	-	GO:0016787//hydrolase activity;GO:0016798//hydrolase activity, acting on glycosyl bonds;GO:0003824//catalytic activity	GO:0008152//metabolic process
Unigene0000947	1491.333333	27.33333333	0.4736	0.2533	51.9129	0.456	0.2584	0.1985	17.5466	0.3043	-5.849553363	0.000248335	0.010482181	yes	--	hydrolase, partial [Mucor ambiguus]	-	-	-	-	-	-	-
Unigene0000948	441.6666667	10.33333333	21.6634	0.3473	11.0545	0.4292	0.1761	0.1649	11.02173333	0.256733333	-5.423936695	2.43E-05	0.001503875	yes	--	hydrolase, partial [Mucor ambiguus]	-	-	-	-	-	-	-
Unigene0000958	301.3333333	9.666666667	13.0573	7.2552	16.6203	1.1699	0	0	12.31093333	0.389966667	-4.98044552	0.000433817	0.016975552	yes	RpL19	ribosomal 60S subunit protein L19B [Rhizophagus irregularis DAOM 197198w]	Genetic Information Processing	Translation	ko03010//Ribosome	K02885	GO:1990904//ribonucleoprotein complex;GO:0044424//intracellular part;GO:0044464//cell part;GO:0030529//intracellular ribonucleoprotein complex;GO:0005623//cell;GO:0005622//intracellular;GO:0032991//macromolecular complex	-	GO:0010467//gene expression;GO:0008152//metabolic process;GO:0043170//macromolecule metabolic process;GO:0071704//organic substance metabolic process
Unigene0000959	99.33333333	3.666666667	4.9273	2.1409	5.0987	0.4452	0	0	4.055633333	0.1484	-4.772364228	2.77E-05	0.001671302	yes	fau	50S ribosomal protein L40e [Saprolegnia diclina VS20]	Genetic Information Processing	Translation	ko03010//Ribosome	K02983	GO:0005623//cell;GO:0032991//macromolecular complex;GO:1990904//ribonucleoprotein complex;GO:0044424//intracellular part;GO:0005622//intracellular;GO:0044464//cell part;GO:0030529//intracellular ribonucleoprotein complex	-	GO:0010467//gene expression;GO:0043170//macromolecule metabolic process;GO:0008152//metabolic process;GO:0071704//organic substance metabolic process
Unigene0000963	62	2.666666667	2.2628	1.2145	5.2158	0.3674	0	0	2.8977	0.122466667	-4.564447209	0.00010371	0.005044174	yes	COX5B	cytochrome c oxidase polypeptide IV, mitochondrial precursor [Candida tropicalis MYA-3404]	Metabolism	Energy metabolism;Global and Overview	ko01100//Metabolic pathways;ko00190//Oxidative phosphorylation	K02265	-	-	-
Unigene0000965	27	0	0	1.3584	2.2539	0	0	0	1.2041	0.001	-10.2337395	9.76E-05	0.004813919	yes	Rfabg	--	-	-	-	-	-	-	-
Unigene0000969	143	5	7.0989	9.7162	16.8329	1.148	0	0	11.216	0.382666667	-4.873326208	5.69E-05	0.00304802	yes	--	--	-	-	-	-	-	-	-
Unigene0000971	1145.666667	35.33333333	3.3147	2.9445	10.354	0.4962	0.0041	0	5.537733333	0.166766667	-5.053392726	0.001394709	0.048893281	yes	--	--	-	-	-	-	-	-	-
Unigene0000972	419.6666667	0.666666667	0.4139	2.0899	4.0693	0	0.0088	0	2.191033333	0.002933333	-9.544854695	1.76E-10	1.09E-07	yes	--	--	-	-	-	-	-	-	-
Unigene0000974	182.3333333	3	7.4975	2.8954	7.3477	0.2898	0	0	5.913533333	0.0966	-5.935853398	4.24E-07	4.40E-05	yes	Cyp1	Peptidyl-prolyl cis-trans isomerase A1 [Choanephora cucurbitarum]	-	-	-	-	-	GO:0016859//cis-trans isomerase activity;GO:0003824//catalytic activity;GO:0016853//isomerase activity	GO:0044260//cellular macromolecule metabolic process;GO:0019538//protein metabolic process;GO:0008152//metabolic process;GO:0009987//cellular process;GO:0043170//macromolecule metabolic process;GO:0044267//cellular protein metabolic process;GO:0071704//organic substance metabolic process;GO:0044238//primary metabolic process;GO:0044237//cellular metabolic process
Unigene0000984	166.3333333	3.666666667	7.3839	5.5271	8.9612	0.4749	0	0	7.290733333	0.1583	-5.525330774	1.47E-06	0.000131019	yes	rps-14	40S ribosomal protein S14 [Smittium mucronatum]	Genetic Information Processing	Translation	ko03010//Ribosome	K02955	GO:0032991//macromolecular complex;GO:0030529//intracellular ribonucleoprotein complex;GO:0044424//intracellular part;GO:0005622//intracellular;GO:1990904//ribonucleoprotein complex;GO:0005623//cell;GO:0044464//cell part	-	GO:0008152//metabolic process;GO:0071704//organic substance metabolic process;GO:0010467//gene expression;GO:0043170//macromolecule metabolic process
Unigene0000985	404.3333333	7.666666667	9.4556	4.6182	10.818	0.467	0	0	8.297266667	0.155666667	-5.736104199	5.47E-05	0.002959893	yes	RPL3	60S ribosomal protein L3 [Smittium mucronatum]	Genetic Information Processing	Translation	ko03010//Ribosome	K02925	GO:0044424//intracellular part;GO:0005623//cell;GO:0005622//intracellular;GO:1990904//ribonucleoprotein complex;GO:0030529//intracellular ribonucleoprotein complex;GO:0044464//cell part;GO:0032991//macromolecular complex	-	GO:0071704//organic substance metabolic process;GO:0010467//gene expression;GO:0043170//macromolecule metabolic process;GO:0008152//metabolic process
Unigene0000989	379.3333333	9.333333333	18.8225	5.4349	34.3491	1.119	0.2661	0	19.5355	0.4617	-5.402998638	1.83E-05	0.001186072	yes	--	hypothetical protein PLICRDRAFT_58617 [Plicaturopsis crispa FD-325 SS-3]	-	-	-	-	-	-	-
Unigene0001006	20.66666667	0	0.1851	0.152	2.7198	0	0	0	1.018966667	0.001	-9.992891142	0.000110671	0.005242166	yes	Ctsc	hypothetical protein SDRG_03845 [Saprolegnia diclina VS20]	-	-	-	-	-	-	-
Unigene0001035	109.3333333	10	6.4696	3.8911	5.2586	1.0374	0.3289	0	5.206433333	0.455433333	-3.514983601	0.00031616	0.012962564	yes	RpS16	40S ribosomal protein S16 [Smittium mucronatum]	Genetic Information Processing	Translation	ko03010//Ribosome	K02960	GO:0032991//macromolecular complex;GO:0030529//intracellular ribonucleoprotein complex;GO:0044424//intracellular part;GO:1990904//ribonucleoprotein complex;GO:0005622//intracellular;GO:0044464//cell part;GO:0005623//cell	-	GO:0010467//gene expression;GO:0071704//organic substance metabolic process;GO:0043170//macromolecule metabolic process;GO:0008152//metabolic process
Unigene0001038	73	2	1.3613	0.8151	2.7277	0.1321	0	0	1.6347	0.044033333	-5.214286026	2.71E-06	0.000219783	yes	ARF1	ADP-ribosylation factor 1 [Pneumocystis jirovecii RU7]	Cellular Processes	Transport and catabolism	ko04144//Endocytosis	K07937	GO:0043231//intracellular membrane-bounded organelle;GO:0005623//cell;GO:0043229//intracellular organelle;GO:0005622//intracellular;GO:0043227//membrane-bounded organelle;GO:0044424//intracellular part;GO:0043226//organelle;GO:0044464//cell part	GO:1901363//heterocyclic compound binding;GO:0001882//nucleoside binding;GO:0032549//ribonucleoside binding;GO:0097367//carbohydrate derivative binding;GO:0032550//purine ribonucleoside binding;GO:0097159//organic cyclic compound binding;GO:0001883//purine nucleoside binding;GO:0005488//binding;GO:0036094//small molecule binding	GO:0050794//regulation of cellular process;GO:0065007//biological regulation;GO:0009987//cellular process;GO:0044763//single-organism cellular process;GO:0044700//single organism signaling;GO:0007154//cell communication;GO:0044699//single-organism process;GO:0050896//response to stimulus;GO:0035556//intracellular signal transduction;GO:0007165//signal transduction;GO:0051716//cellular response to…
Unigene0001042	387	6	2.5105	1.7129	7.268	0.1551	0.0169	0	3.830466667	0.057333333	-6.062002197	2.90E-06	0.000230493	yes	Pxt	heme peroxidase [Gonapodya prolifera JEL478]	-	-	-	-	-	-	-
Unigene0001045	221	12	2.5638	2.6256	3.735	0.396	0	0.0862	2.9748	0.160733333	-4.210051622	0.000134366	0.006134132	yes	ATP5A1	ATP synthase subunit alpha, mitochondrial [Allomyces macrogynus ATCC 38327]	Metabolism	Energy metabolism;Global and Overview	ko01100//Metabolic pathways;ko00190//Oxidative phosphorylation	K02132	-	-	-
Unigene0001058	63.33333333	2.666666667	1.779	0.6679	2.6074	0.2104	0	0	1.684766667	0.070133333	-4.586304689	7.20E-05	0.003683612	yes	LSM14A	related to SCD6-protein may bind RNA and have a role in RNA processing, partial [Melanopsichium pennsylvanicum 4]	-	-	-	-	-	-	-
Unigene0001083	62.66666667	0	0.5024	3.1629	8.9928	0	0	0	4.219366667	0.001	-12.04281075	1.11E-07	1.43E-05	yes	BLOT5	--	-	-	-	-	-	-	-
Unigene0001090	12443	535.3333333	1.9308	351.9822	7.7334	2.7867	1.6146	10.9734	120.5488	5.1249	-4.555949625	0.000627764	0.023770089	yes	--	methyltransferase [Purpureocillium lilacinum]	-	-	-	-	-	-	-
Unigene0001173	55.33333333	2	0.9649	1.7961	5.7748	0.2996	0	0	2.845266667	0.099866667	-4.832416844	7.69E-05	0.00389673	yes	NID2	--	-	-	-	-	-	-	-
Unigene0001215	23.33333333	0	0.2323	0.3816	2.2761	0	0	0	0.963333333	0.001	-9.911891277	1.17E-05	0.000782484	yes	LACTB	acyltransferase LovD [Aspergillus lentulus]	-	-	-	-	-	-	-
Unigene0001248	79.66666667	0.666666667	1.393	0.5033	1.578	0.0288	0	0	1.1581	0.0096	-6.914509712	1.59E-09	4.65E-07	yes	Cct5	t-complex protein 1 subunit epsilon [Lichtheimia corymbifera JMRC:FSU:9682]	-	-	-	-	GO:0005623//cell;GO:0044464//cell part;GO:0044424//intracellular part;GO:0005622//intracellular	GO:0036094//small molecule binding;GO:1901363//heterocyclic compound binding;GO:0001883//purine nucleoside binding;GO:0097367//carbohydrate derivative binding;GO:0005515//protein binding;GO:0097159//organic cyclic compound binding;GO:0032549//ribonucleoside binding;GO:0005488//binding;GO:0001882//nucleoside binding;GO:0032550//purine ribonucleoside binding	GO:0044260//cellular macromolecule metabolic process;GO:0008152//metabolic process;GO:0019538//protein metabolic process;GO:0044237//cellular metabolic process;GO:0043170//macromolecule metabolic process;GO:0044238//primary metabolic process;GO:0044267//cellular protein metabolic process;GO:0009987//cellular process;GO:0071704//organic substance metabolic process
Unigene0001290	75	1.333333333	2.1028	1.9039	5.6181	0.1674	0	0	3.208266667	0.0558	-5.845385129	1.38E-07	1.69E-05	yes	PRO5	Profilin-1B [Choanephora cucurbitarum]	-	-	-	-	-	-	-
Unigene0001302	141.3333333	0	3.9318	0.6582	2.5177	0	0	0	2.369233333	0.001	-11.21020457	1.06E-11	1.71E-08	yes	COI	cytochrome c oxidase subunit I (mitochondrion) [Colletotrichum fioriniae]	Metabolism	Global and Overview;Energy metabolism	ko01100//Metabolic pathways;ko00190//Oxidative phosphorylation	K02256	GO:0016020//membrane;GO:0043231//intracellular membrane-bounded organelle;GO:0044464//cell part;GO:0005623//cell;GO:0005622//intracellular;GO:0043229//intracellular organelle;GO:0043226//organelle;GO:0043227//membrane-bounded organelle;GO:0044424//intracellular part;GO:0044425//membrane part	GO:0046872//metal ion binding;GO:0005488//binding;GO:0046914//transition metal ion binding;GO:0043167//ion binding;GO:0043169//cation binding	GO:0044710//single-organism metabolic process;GO:0044763//single-organism cellular process;GO:0051234//establishment of localization;GO:0051179//localization;GO:0006091//generation of precursor metabolites and energy;GO:0008152//metabolic process;GO:0044237//cellular metabolic process;GO:0044699//single-organism process;GO:0055114//oxidation-reduction process;GO:0006810//transport;GO:0009987//cel…
Unigene0001457	41	0	4.1845	0	0.3958	0	0	0	1.526766667	0.001	-10.57626388	0.000159218	0.007092654	yes	Ccp84Ab	--	-	-	-	-	-	-	-
Unigene0001584	205.3333333	3.333333333	5.9343	3.1648	7.4081	0.2647	0	0	5.5024	0.088233333	-5.962593422	6.61E-07	6.31E-05	yes	--	--	-	-	-	-	-	-	-
Unigene0001591	69.33333333	1.333333333	4.3476	2.517	4.0055	0.2069	0	0	3.623366667	0.068966667	-5.715287757	3.46E-08	5.85E-06	yes	RpL34	ribosomal protein L34e [Mortierella elongata AG-77]	Genetic Information Processing	Translation	ko03010//Ribosome	K02915	GO:0005622//intracellular;GO:0005623//cell;GO:0044464//cell part	-	-
Unigene0001617	108.3333333	2.666666667	7.7562	3.1919	6.6758	0.431	0	0	5.874633333	0.143666667	-5.353701535	1.11E-06	9.95E-05	yes	RpL17	ribosomal protein L22 [Spizellomyces punctatus DAOM BR117]	Genetic Information Processing	Translation	ko03010//Ribosome	K02880	GO:0032991//macromolecular complex;GO:0044424//intracellular part;GO:0044464//cell part;GO:1990904//ribonucleoprotein complex;GO:0043232//intracellular non-membrane-bounded organelle;GO:0030529//intracellular ribonucleoprotein complex;GO:0005622//intracellular;GO:0005737//cytoplasm;GO:0043229//intracellular organelle;GO:0043228//non-membrane-bounded organelle;GO:0043226//organelle;GO:0044444//cyt…	-	-
Unigene0001619	134	0.666666667	8.603	3.1564	7.076	0.0932	0	0	6.278466667	0.031066667	-7.658901001	2.00E-11	2.34E-08	yes	Rpl21	60S ribosomal protein L21-A [Hyphopichia burtonii NRRL Y-1933]	Genetic Information Processing	Translation	ko03010//Ribosome	K02889	GO:0044464//cell part;GO:0005622//intracellular;GO:0005623//cell	-	-
Unigene0001644	18	0	1.0488	0.9067	1.1799	0	0	0	1.045133333	0.001	-10.02947129	4.74E-07	4.69E-05	yes	Cyt-b5	cytochrome b5 [Gonapodya prolifera JEL478]	-	-	-	-	-	-	-
Unigene0001677	231.6666667	2	1.2033	5.3599	13.7945	0.1132	0.0494	0	6.7859	0.0542	-6.968103508	3.64E-08	5.93E-06	yes	KLKB1	trypsin-like serine protease, partial [Conidiobolus coronatus NRRL 28638]	-	-	-	-	-	-	-
Unigene0001706	48.33333333	4.666666667	0.8254	0.1221	0.7272	0.1154	0.0201	0.0251	0.558233333	0.053533333	-3.382358881	0.000840837	0.030840276	yes	--	AMP-dependent synthetase/ligase [Metarhizium album ARSEF 1941]	-	-	-	-	-	-	-
Unigene0001708	31.66666667	1	3.1338	1.1681	2.2803	0.207	0	0	2.194066667	0.069	-4.990867191	6.23E-06	0.00045092	yes	TIF1	Tif1p [Rhizophagus irregularis DAOM 197198w]	Genetic Information Processing	Translation	ko03013//RNA transport	K03257	-	GO:0016462//pyrophosphatase activity;GO:0001882//nucleoside binding;GO:0097367//carbohydrate derivative binding;GO:0001883//purine nucleoside binding;GO:0016818//hydrolase activity, acting on acid anhydrides, in phosphorus-containing anhydrides;GO:0097159//organic cyclic compound binding;GO:0005488//binding;GO:0032550//purine ribonucleoside binding;GO:0016817//hydrolase activity, acting on acid a…	-
Unigene0001709	64.33333333	1	2.0764	1.2069	1.8903	0.0796	0	0	1.724533333	0.026533333	-6.022256275	8.01E-09	1.75E-06	yes	FAL1	ATP-dependent RNA helicase eIF4A [Phytophthora parasitica INRA-310]	Genetic Information Processing	Translation;Transcription	ko03013//RNA transport;ko03040//Spliceosome;ko03015//mRNA surveillance pathway	K13025	-	GO:0032549//ribonucleoside binding;GO:0001882//nucleoside binding;GO:0005488//binding;GO:0003824//catalytic activity;GO:1901363//heterocyclic compound binding;GO:0036094//small molecule binding;GO:0016462//pyrophosphatase activity;GO:0017111//nucleoside-triphosphatase activity;GO:0016787//hydrolase activity;GO:0032550//purine ribonucleoside binding;GO:0016818//hydrolase activity, acting on acid a…	-
Unigene0001759	8	0	0.313	0.457	0.5575	0	0	0	0.4425	0.001	-8.789533645	0.000194483	0.008401933	yes	Rps6	similar to Saccharomyces cerevisiae YBR181C RPS6B Protein component of the small (40S) ribosomal subunit [Geotrichum candidum]	Genetic Information Processing	Translation	ko03010//Ribosome	K02991	GO:0044424//intracellular part;GO:0071944//cell periphery;GO:0005623//cell;GO:0044464//cell part;GO:1990904//ribonucleoprotein complex;GO:0009277//fungal-type cell wall;GO:0030312//external encapsulating structure;GO:0030529//intracellular ribonucleoprotein complex;GO:0005622//intracellular;GO:0005618//cell wall;GO:0032991//macromolecular complex	GO:0005198//structural molecule activity	GO:0071704//organic substance metabolic process;GO:0008152//metabolic process;GO:0043170//macromolecule metabolic process;GO:0010467//gene expression
Unigene0001861	0.666666667	21.33333333	0	0.0745	0.0727	1.9006	1.0434	1.5321	0.049066667	1.492033333	4.926392691	5.71E-06	0.000424853	yes	TAR1	protein TAR1 [Aphanomyces invadans]	-	-	-	-	-	-	-
Unigene0002260	186.3333333	1.333333333	11.3034	5.4811	14.726	0.2228	0	0	10.5035	0.074266667	-7.143939604	3.42E-10	1.58E-07	yes	RPS25	40S ribosomal protein [Batrachochytrium dendrobatidis JEL423]	Genetic Information Processing	Translation	ko03010//Ribosome	K02975	-	-	-
Unigene0002280	137.6666667	6	1.8082	1.6887	4.2438	0.3303	0	0	2.580233333	0.1101	-4.550615162	0.000256029	0.010736539	yes	nrv2	--	-	-	-	-	-	-	-
Unigene0002383	14.33333333	0	0.1141	0.6248	1.8904	0	0	0	0.876433333	0.001	-9.775500545	0.000105357	0.00508001	yes	--	--	-	-	-	-	-	-	-
Unigene0002409	33	0	0.1917	3.0652	0.8606	0	0	0	1.3725	0.001	-10.42259043	2.60E-06	0.000213816	yes	--	--	-	-	-	-	-	-	-
Unigene0002421	151	3.333333333	1.5977	3.7487	4.6789	0.1718	0	0.0467	3.341766667	0.072833333	-5.519868319	8.19E-08	1.13E-05	yes	SORD	sorbitol dehydrogenase-like [Mucor ambiguus]	Metabolism	Carbohydrate metabolism;Global and Overview	ko01100//Metabolic pathways;ko00040//Pentose and glucuronate interconversions	K05351	-	-	-
Unigene0002456	52.66666667	0.666666667	3.8754	0.8251	4.1417	0.1114	0	0	2.9474	0.037133333	-6.310584229	2.82E-07	3.13E-05	yes	H2AFJ	histone H2A.2 [Mortierella verticillata NRRL 6337]	-	-	-	-	GO:0005623//cell;GO:0044424//intracellular part;GO:0043232//intracellular non-membrane-bounded organelle;GO:0043229//intracellular organelle;GO:0043228//non-membrane-bounded organelle;GO:0005622//intracellular;GO:0043231//intracellular membrane-bounded organelle;GO:0044464//cell part;GO:0043227//membrane-bounded organelle;GO:0043226//organelle	GO:0005488//binding;GO:0046983//protein dimerization activity;GO:0097159//organic cyclic compound binding;GO:1901363//heterocyclic compound binding;GO:0003676//nucleic acid binding;GO:0005515//protein binding	-
Unigene0002490	92.33333333	4	5.8328	2.4991	6.342	0.6299	0	0	4.8913	0.209966667	-4.541985737	8.32E-05	0.004169946	yes	Rps11	ribosomal protein S11-like protein [Gonapodya prolifera JEL478]	Genetic Information Processing	Translation	ko03010//Ribosome	K02949	GO:0044464//cell part;GO:0032991//macromolecular complex;GO:0005623//cell;GO:0030529//intracellular ribonucleoprotein complex;GO:1990904//ribonucleoprotein complex;GO:0005622//intracellular;GO:0044424//intracellular part	-	GO:0071704//organic substance metabolic process;GO:0043170//macromolecule metabolic process;GO:0010467//gene expression;GO:0008152//metabolic process
Unigene0002555	72.33333333	2.666666667	2.0456	2.2821	4.5373	0.3196	0	0	2.955	0.106533333	-4.793781318	1.21E-05	0.000799799	yes	tsr	actin depolymerizing factor [Dichomitus squalens LYAD-421 SS1]	-	-	-	-	-	-	-
Unigene0002562	60	0.666666667	3.7408	4.096	5.0881	0.1408	0	0	4.3083	0.046933333	-6.520361974	9.68E-10	3.20E-07	yes	RpL37a	60S ribosomal protein L37 [Aspergillus flavus NRRL3357]	Genetic Information Processing	Translation	ko03010//Ribosome	K02922	GO:0044464//cell part;GO:0005623//cell;GO:0032991//macromolecular complex;GO:0044424//intracellular part;GO:0030529//intracellular ribonucleoprotein complex;GO:1990904//ribonucleoprotein complex;GO:0005622//intracellular	GO:0005198//structural molecule activity;GO:0005488//binding;GO:0003723//RNA binding;GO:0043167//ion binding;GO:0097159//organic cyclic compound binding;GO:1901363//heterocyclic compound binding;GO:0043169//cation binding;GO:0003676//nucleic acid binding	GO:0071704//organic substance metabolic process;GO:0008152//metabolic process;GO:0010467//gene expression;GO:0043170//macromolecule metabolic process
Unigene0002685	81.66666667	0.666666667	7.5769	2.6574	4.8079	0.1225	0	0	5.014066667	0.040833333	-6.940090025	6.40E-10	2.39E-07	yes	rpl-44	60S ribosomal protein L44-like protein [Chaetomium thermophilum var. thermophilum DSM 1495] [Chaetomium thermophilum]	Genetic Information Processing	Translation	ko03010//Ribosome	K02929	GO:0005737//cytoplasm;GO:0044424//intracellular part;GO:0044464//cell part;GO:0044444//cytoplasmic part;GO:0032991//macromolecular complex;GO:1990904//ribonucleoprotein complex;GO:0030529//intracellular ribonucleoprotein complex;GO:0005622//intracellular;GO:0005623//cell	-	GO:0007275//multicellular organism development;GO:0032502//developmental process;GO:0044707//single-multicellular organism process;GO:0032501//multicellular organismal process;GO:0044699//single-organism process;GO:0008152//metabolic process;GO:0044767//single-organism developmental process;GO:0043170//macromolecule metabolic process;GO:0010467//gene expression;GO:0071704//organic substance metab…
Unigene0002698	69.33333333	1.333333333	3.51	1.6936	7.8202	0.2463	0	0	4.341266667	0.0821	-5.724590012	7.32E-07	6.87E-05	yes	TUBA3	Tubulin domain-containing protein [Rozella allomycis CSF55]	Cellular Processes	Transport and catabolism	ko04145//Phagosome	K07374	GO:0015630//microtubule cytoskeleton;GO:0043226//organelle;GO:0044464//cell part;GO:0005623//cell;GO:0005856//cytoskeleton;GO:0005622//intracellular;GO:0032991//macromolecular complex;GO:0043232//intracellular non-membrane-bounded organelle;GO:0044424//intracellular part;GO:0043229//intracellular organelle;GO:0043228//non-membrane-bounded organelle	GO:0097367//carbohydrate derivative binding;GO:0097159//organic cyclic compound binding;GO:0036094//small molecule binding;GO:0016462//pyrophosphatase activity;GO:0032549//ribonucleoside binding;GO:1901363//heterocyclic compound binding;GO:0005488//binding;GO:0005198//structural molecule activity;GO:0003824//catalytic activity;GO:0032550//purine ribonucleoside binding;GO:0016818//hydrolase activi…	GO:0043933//macromolecular complex subunit organization;GO:0043623//cellular protein complex assembly;GO:0044699//single-organism process;GO:0044085//cellular component biogenesis;GO:0022607//cellular component assembly;GO:0070271//protein complex biogenesis;GO:0006461//protein complex assembly;GO:0071822//protein complex subunit organization;GO:0065003//macromolecular complex assembly;GO:0034622…
Unigene0002756	58.33333333	2	1.4386	1.3436	5.0645	0.2627	0	0	2.615566667	0.087566667	-4.900597938	2.89E-05	0.001702049	yes	--	--	-	-	-	-	-	-	-
Unigene0002757	25	0	0.1934	0.2117	3.4616	0	0	0	1.2889	0.001	-10.33192462	6.40E-05	0.003348641	yes	--	--	-	-	-	-	-	-	-
Unigene0002773	28.66666667	1.666666667	0.1839	1.4093	0.1179	0	0.083	0	0.570366667	0.027666667	-4.36566893	0.001401333	0.048893281	yes	omtA	S-adenosyl-L-methionine-dependent methyltransferase [Glonium stellatum]	-	-	-	-	-	-	-
Unigene0002789	64.33333333	0	6.7906	2.1714	3.0185	0	0	0	3.9935	0.001	-11.963438	1.89E-10	1.11E-07	yes	rpp-2	ribosomal protein 60S [Fistulina hepatica ATCC 64428]	Genetic Information Processing	Translation	ko03010//Ribosome	K02943	-	-	-
Unigene0002791	22.33333333	0	0.0572	0.3758	3.6676	0	0	0	1.366866667	0.001	-10.4166568	0.00017885	0.007858412	yes	--	--	-	-	-	-	-	-	-
Unigene0002803	10	0	0.3748	0.2736	1.3352	0	0	0	0.6612	0.001	-9.368942914	0.000164739	0.007288138	yes	rpp-2	ribosomal protein 60S [Fistulina hepatica ATCC 64428]	Genetic Information Processing	Translation	ko03010//Ribosome	K02943	-	-	-
Unigene0002829	366	8	3.6185	11.6087	27.2627	0.8239	0.0653	0	14.1633	0.2964	-5.57846819	4.70E-05	0.002621645	yes	--	--	-	-	-	-	-	-	-
Unigene0002832	36.33333333	1.333333333	0.9155	3.5084	3.2147	0.2707	0	0	2.5462	0.090233333	-4.818541453	2.21E-05	0.001404539	yes	slr0423	Rod shape-determining protein RodA [Beauveria bassiana D1-5]	-	-	-	-	-	-	-
Unigene0002912	52.66666667	0.666666667	3.2031	3.1941	3.1175	0.1184	0	0	3.171566667	0.039466667	-6.328417183	2.41E-09	6.20E-07	yes	RPL22	60s ribosomal protein l22 [Lichtheimia corymbifera JMRC:FSU:9682]	Genetic Information Processing	Translation	ko03010//Ribosome	K02891	-	-	-
Unigene0002927	1020.666667	78.33333333	1.6287	46.2849	2.4336	1.0145	1.2656	1.3079	16.7824	1.196	-3.810659751	0.001146151	0.04098764	yes	--	tat pathway signal sequence [Colletotrichum graminicola M1.001]	-	-	-	-	-	-	-
Unigene0003026	26	0	0.206	1.6914	2.4212	0	0	0	1.439533333	0.001	-10.49138548	3.18E-06	0.000247932	yes	ALLA	--	-	-	-	-	-	-	-
Unigene0003081	56.33333333	0.666666667	2.8612	0.4641	2.869	0.0731	0	0	2.064766667	0.024366667	-6.40492604	4.34E-07	4.45E-05	yes	FK506-bp2	fk506-binding protein fkbp12 [Ceraceosorus bombacis]	-	-	-	-	-	GO:0003824//catalytic activity;GO:0016853//isomerase activity;GO:0016859//cis-trans isomerase activity	GO:0044238//primary metabolic process;GO:0043170//macromolecule metabolic process;GO:0044260//cellular macromolecule metabolic process;GO:0009987//cellular process;GO:0019538//protein metabolic process;GO:0044267//cellular protein metabolic process;GO:0071704//organic substance metabolic process;GO:0008152//metabolic process;GO:0044237//cellular metabolic process
Unigene0003146	108.6666667	6.333333333	5.3804	3.1189	6.958	0.8891	0	0	5.152433333	0.296366667	-4.119798836	0.000695616	0.026033014	yes	RPL35	60S ribosomal protein L35 [Tuber melanosporum Mel28]	Genetic Information Processing	Translation	ko03010//Ribosome	K02918	GO:0044464//cell part;GO:0005622//intracellular;GO:0005623//cell	-	-
Unigene0003157	70.33333333	4.666666667	1.3226	1.0925	2.7525	0.3362	0	0	1.722533333	0.112066667	-3.942102772	0.00089305	0.032477746	yes	tubb4	Alpha-Beta tubulin [Batrachochytrium dendrobatidis JAM81]	Cellular Processes	Transport and catabolism	ko04145//Phagosome	K07375	GO:0043226//organelle;GO:0043232//intracellular non-membrane-bounded organelle;GO:0005622//intracellular;GO:0044464//cell part;GO:0015630//microtubule cytoskeleton;GO:0044424//intracellular part;GO:0032991//macromolecular complex;GO:0043228//non-membrane-bounded organelle;GO:0005623//cell;GO:0005856//cytoskeleton;GO:0043229//intracellular organelle	GO:0097159//organic cyclic compound binding;GO:0032549//ribonucleoside binding;GO:0001883//purine nucleoside binding;GO:0016787//hydrolase activity;GO:0005198//structural molecule activity;GO:0036094//small molecule binding;GO:1901363//heterocyclic compound binding;GO:0016462//pyrophosphatase activity;GO:0016817//hydrolase activity, acting on acid anhydrides;GO:0005488//binding;GO:0016818//hydrol…	GO:0044763//single-organism cellular process;GO:0043623//cellular protein complex assembly;GO:0070271//protein complex biogenesis;GO:0071822//protein complex subunit organization;GO:0009987//cellular process;GO:0065003//macromolecular complex assembly;GO:0071840//cellular component organization or biogenesis;GO:0044085//cellular component biogenesis;GO:0044699//single-organism process;GO:0043933/…
Unigene0003177	48.66666667	1	1.7699	0.494	3.0412	0.1077	0	0	1.768366667	0.0359	-5.622289791	3.20E-06	0.000248169	yes	MDH2	malate dehydrogenase, NAD-dependent [Aphanomyces invadans]	Metabolism	Carbohydrate metabolism;Amino acid metabolism;Global and Overview	ko01100//Metabolic pathways;ko01110//Biosynthesis of secondary metabolites;ko01130//Biosynthesis of antibiotics;ko01120//Microbial metabolism in diverse environments;ko01200//Carbon metabolism;ko00620//Pyruvate metabolism;ko00270//Cysteine and methionine metabolism;ko00630//Glyoxylate and dicarboxylate metabolism;ko00020//Citrate cycle (TCA cycle)	K00026	-	GO:0016614//oxidoreductase activity, acting on CH-OH group of donors;GO:0016491//oxidoreductase activity;GO:0016615//malate dehydrogenase activity;GO:0003824//catalytic activity	GO:0044763//single-organism cellular process;GO:0006082//organic acid metabolic process;GO:0044699//single-organism process;GO:0043436//oxoacid metabolic process;GO:0044281//small molecule metabolic process;GO:0008152//metabolic process;GO:0009987//cellular process;GO:0019752//carboxylic acid metabolic process;GO:0044237//cellular metabolic process;GO:0044238//primary metabolic process;GO:0044710…
Unigene0003212	92	2	5.5852	2.0749	6.715	0.3097	0	0	4.7917	0.103233333	-5.536556799	5.71E-07	5.52E-05	yes	RPS17	ribosomal protein rps17 [Conidiobolus coronatus NRRL 28638]	Genetic Information Processing	Translation	ko03010//Ribosome	K02962	-	-	-
Unigene0003224	42	0	0.5314	3.8792	1.6092	0	0	0	2.0066	0.001	-10.97053734	7.03E-08	1.02E-05	yes	--	--	-	-	-	-	-	-	-
Unigene0003317	52.33333333	0.666666667	0.0509	0.8914	3.3443	0	0.0459	0	1.428866667	0.0153	-6.545195836	7.31E-05	0.003718713	yes	--	--	-	-	-	-	-	-	-
Unigene0003318	28	0	0	0.684	2.631	0	0	0	1.105	0.001	-10.10983065	0.000147806	0.006683634	yes	--	--	-	-	-	-	-	-	-
Unigene0003352	32	0	0.9448	2.0043	3.0921	0	0	0	2.013733333	0.001	-10.97565693	3.01E-08	5.32E-06	yes	--	--	-	-	-	-	-	-	-
Unigene0003412	43	2.333333333	0.9632	1.8081	6.6912	0.4985	0	0	3.154166667	0.166166667	-4.246555985	0.000783694	0.028992192	yes	--	--	-	-	-	-	-	-	-
Unigene0003413	26.66666667	0	2.6538	0.8879	2.5998	0	0	0	2.047166667	0.001	-10.99941285	1.37E-07	1.69E-05	yes	--	--	-	-	-	-	-	-	-
Unigene0003479	262	5	10.1386	3.1294	11.3818	0.4671	0	0	8.2166	0.1557	-5.721700686	1.86E-05	0.001196297	yes	RpL8	60S ribosomal protein L8 [Rozella allomycis CSF55]	Genetic Information Processing	Translation	ko03010//Ribosome	K02938	-	-	-
Unigene0003505	31	0	0	0.9476	3.171	0	0	0	1.372866667	0.001	-10.4229758	0.000112081	0.005285443	yes	--	--	-	-	-	-	-	-	-
Unigene0003515	16.66666667	1	0.8593	0.3528	1.607	0.1667	0	0	0.9397	0.055566667	-4.079908645	0.000638395	0.024101754	yes	CCT7	T-complex protein 1, eta subunit [Batrachochytrium salamandrivorans]	-	-	-	-	GO:0044424//intracellular part;GO:0005623//cell;GO:0005622//intracellular;GO:0044464//cell part	GO:0032549//ribonucleoside binding;GO:0032550//purine ribonucleoside binding;GO:0036094//small molecule binding;GO:0005515//protein binding;GO:0001882//nucleoside binding;GO:0005488//binding;GO:0001883//purine nucleoside binding;GO:0097367//carbohydrate derivative binding;GO:0097159//organic cyclic compound binding;GO:1901363//heterocyclic compound binding	GO:0044267//cellular protein metabolic process;GO:0044260//cellular macromolecule metabolic process;GO:0019538//protein metabolic process;GO:0043170//macromolecule metabolic process;GO:0044237//cellular metabolic process;GO:0071704//organic substance metabolic process;GO:0008152//metabolic process;GO:0009987//cellular process;GO:0044238//primary metabolic process
Unigene0003520	203	4.666666667	13.2291	3.8505	9.3508	0.5199	0.0756	0	8.810133333	0.1985	-5.471952941	1.49E-06	0.000131269	yes	RpS23	40S ribosomal protein S23 [Rhizopus delemar RA 99-880]	Genetic Information Processing	Translation	ko03010//Ribosome	K02973	-	-	-
Unigene0003540	32	0	2.8258	0.1375	3.2884	0	0	0	2.0839	0.001	-11.02507033	5.51E-06	0.00041208	yes	SSP0419	short-chain dehydrogenase [Gloeophyllum trabeum ATCC 11539]	Metabolism	Global and Overview;Lipid metabolism	ko01100//Metabolic pathways;ko01212//Fatty acid metabolism;ko00061//Fatty acid biosynthesis	K00645	-	-	-
Unigene0003588	280.6666667	7.333333333	7.6525	4.2413	8.9356	0.5378	0	0	6.943133333	0.179266667	-5.275407717	0.000105775	0.00508115	yes	Rack1	guanine nucleotide-binding protein subunit beta-2-like 1 [Spizellomyces punctatus DAOM BR117]	-	-	-	-	GO:0005623//cell;GO:0043229//intracellular organelle;GO:0043226//organelle;GO:1990904//ribonucleoprotein complex;GO:0044422//organelle part;GO:0043228//non-membrane-bounded organelle;GO:0015935//small ribosomal subunit;GO:0044464//cell part;GO:0044424//intracellular part;GO:0005737//cytoplasm;GO:0044446//intracellular organelle part;GO:0043232//intracellular non-membrane-bounded organelle;GO:0005…	GO:0060089//molecular transducer activity;GO:0030695//GTPase regulator activity;GO:0019901//protein kinase binding;GO:0044877//macromolecular complex binding;GO:0060589//nucleoside-triphosphatase regulator activity;GO:0098772//molecular function regulator;GO:0030234//enzyme regulator activity;GO:0043021//ribonucleoprotein complex binding;GO:0019899//enzyme binding;GO:0005515//protein binding;GO:0…	GO:0051247//positive regulation of protein metabolic process;GO:0031401//positive regulation of protein modification process;GO:0051171//regulation of nitrogen compound metabolic process;GO:0031325//positive regulation of cellular metabolic process;GO:0051174//regulation of phosphorus metabolic process;GO:0010608//posttranscriptional regulation of gene expression;GO:0010468//regulation of gene ex…
Unigene0003615	34.66666667	0.666666667	1.0222	1.0363	2.1039	0.0784	0	0	1.387466667	0.026133333	-5.730418148	3.44E-07	3.73E-05	yes	cat	catalase [Schizosaccharomyces cryophilus OY26]	Cellular Processes;Metabolism	Carbohydrate metabolism;Amino acid metabolism;Transport and catabolism;Global and Overview	ko01110//Biosynthesis of secondary metabolites;ko01130//Biosynthesis of antibiotics;ko01200//Carbon metabolism;ko04146//Peroxisome;ko00380//Tryptophan metabolism;ko00630//Glyoxylate and dicarboxylate metabolism	K03781	-	-	-
Unigene0003618	10.66666667	0.666666667	0.8109	0.6457	1.0242	0.1526	0	0	0.826933333	0.050866667	-4.022978564	0.000852517	0.031179822	yes	--	--	-	-	-	-	-	-	-
Unigene0003627	90	8.333333333	1.5633	1.0811	3.2095	0.3406	0.1671	0	1.9513	0.169233333	-3.527349936	0.000353213	0.014210203	yes	Vha16-1	V-type H+-transporting ATPase 16kDa proteolipid subunit [Sporothrix schenckii 1099-18]	Metabolism;Cellular Processes	Transport and catabolism;Global and Overview;Energy metabolism	ko01100//Metabolic pathways;ko00190//Oxidative phosphorylation;ko04145//Phagosome	K02155	GO:0044424//intracellular part;GO:0005623//cell;GO:0033177//proton-transporting two-sector ATPase complex, proton-transporting domain;GO:0016020//membrane;GO:0043231//intracellular membrane-bounded organelle;GO:0043227//membrane-bounded organelle;GO:0044464//cell part;GO:0031224//intrinsic component of membrane;GO:0005622//intracellular;GO:0016469//proton-transporting two-sector ATPase complex;GO…	GO:0022857//transmembrane transporter activity;GO:0015075//ion transmembrane transporter activity;GO:0022891//substrate-specific transmembrane transporter activity;GO:0005215//transporter activity;GO:0015077//monovalent inorganic cation transmembrane transporter activity;GO:0022892//substrate-specific transporter activity;GO:0008324//cation transmembrane transporter activity;GO:0022890//inorganic…	GO:0046916//cellular transition metal ion homeostasis;GO:0055082//cellular chemical homeostasis;GO:0065007//biological regulation;GO:0015672//monovalent inorganic cation transport;GO:0019725//cellular homeostasis;GO:0006886//intracellular protein transport;GO:0015031//protein transport;GO:0098660//inorganic ion transmembrane transport;GO:0008104//protein localization;GO:0065008//regulation of bio…
Unigene0003651	81.66666667	0	2.8173	1.8049	3.0749	0	0	0	2.5657	0.001	-11.32513677	1.09E-12	5.83E-09	yes	eef1b	Elongation factor 1-beta [Phlebia centrifuga]	-	-	-	-	GO:0005622//intracellular;GO:0044424//intracellular part;GO:0005623//cell;GO:0044444//cytoplasmic part;GO:0044464//cell part;GO:0005737//cytoplasm	-	GO:0019222//regulation of metabolic process;GO:0006518//peptide metabolic process;GO:0034645//cellular macromolecule biosynthetic process;GO:0008152//metabolic process;GO:0043933//macromolecular complex subunit organization;GO:0043603//cellular amide metabolic process;GO:1901564//organonitrogen compound metabolic process;GO:0043604//amide biosynthetic process;GO:0044249//cellular biosynthetic pro…
Unigene0003679	104.6666667	2	5.3337	2.8532	5.178	0.2528	0	0	4.454966667	0.084266667	-5.724308769	4.95E-08	7.41E-06	yes	Rpl35a	50S ribosomal protein L35Ae [Saprolegnia diclina VS20]	Genetic Information Processing	Translation	ko03010//Ribosome	K02917	GO:0005623//cell;GO:0005622//intracellular;GO:0044464//cell part	-	-
Unigene0003749	47.66666667	0	2.0373	1.6082	3.4938	0	0	0	2.379766667	0.001	-11.21660441	3.43E-10	1.58E-07	yes	AKR1E2	Aldo/keto reductase [Alternaria alternata]	Metabolism	Lipid metabolism;Global and Overview	ko01100//Metabolic pathways;ko00561//Glycerolipid metabolism	K18097	-	-	-
Unigene0003750	73.66666667	0	1.5414	4.5231	8.4999	0	0	0	4.8548	0.001	-12.24519615	4.59E-10	1.79E-07	yes	BLOT5	--	-	-	-	-	-	-	-
Unigene0003756	20	0	1.5616	0.9405	2.42	0	0	0	1.6407	0.001	-10.68009575	5.71E-07	5.52E-05	yes	--	--	-	-	-	-	-	-	-
Unigene0003783	45.33333333	0	1.0194	1.2756	2.957	0	0	0	1.750666667	0.001	-10.7736887	2.13E-09	5.72E-07	yes	--	--	-	-	-	-	-	-	-
Unigene0003786	35.66666667	0.666666667	2.7817	0.8122	3.3031	0.128	0	0	2.299	0.042666667	-5.751753251	1.50E-06	0.000131269	yes	SEC61G	protein translocase SEC61 complex gamma subunit [Saprolegnia diclina VS20]	Genetic Information Processing;Cellular Processes	Transport and catabolism;Folding, sorting and degradation	ko04141//Protein processing in endoplasmic reticulum;ko04145//Phagosome;ko03060//Protein export	K07342	GO:0005737//cytoplasm;GO:0005783//endoplasmic reticulum;GO:0044422//organelle part;GO:0044424//intracellular part;GO:0043229//intracellular organelle;GO:0098796//membrane protein complex;GO:0071256//translocon complex;GO:0043227//membrane-bounded organelle;GO:0044444//cytoplasmic part;GO:0005623//cell;GO:0044432//endoplasmic reticulum part;GO:0012505//endomembrane system;GO:0005622//intracellular…	GO:0008565//protein transporter activity;GO:0005215//transporter activity;GO:0022891//substrate-specific transmembrane transporter activity;GO:0022892//substrate-specific transporter activity;GO:0022857//transmembrane transporter activity;GO:0008320//protein transmembrane transporter activity;GO:0022884//macromolecule transmembrane transporter activity	GO:0034613//cellular protein localization;GO:0051179//localization;GO:0055085//transmembrane transport;GO:0045184//establishment of protein localization;GO:1902578//single-organism localization;GO:0009987//cellular process;GO:0051234//establishment of localization;GO:0033036//macromolecule localization;GO:0006886//intracellular protein transport;GO:0008104//protein localization;GO:0051641//cellul…
Unigene0003796	45.66666667	0	1.7647	0.682	2.5146	0	0	0	1.653766667	0.001	-10.69153998	3.53E-09	8.80E-07	yes	smo-1	ubiquitin-like protein [Schizosaccharomyces pombe 972h-]	Genetic Information Processing	Translation	ko03013//RNA transport	K12160	GO:0044424//intracellular part;GO:0005623//cell;GO:0005622//intracellular;GO:0044422//organelle part;GO:0044464//cell part;GO:0005634//nucleus;GO:0043231//intracellular membrane-bounded organelle;GO:0043228//non-membrane-bounded organelle;GO:0043232//intracellular non-membrane-bounded organelle;GO:0044446//intracellular organelle part;GO:0043226//organelle;GO:0043229//intracellular organelle;GO:0…	-	GO:0010639//negative regulation of organelle organization;GO:0006139//nucleobase-containing compound metabolic process;GO:0051246//regulation of protein metabolic process;GO:1901360//organic cyclic compound metabolic process;GO:0050789//regulation of biological process;GO:2001251//negative regulation of chromosome organization;GO:0033043//regulation of organelle organization;GO:0044237//cellular …
Unigene0003809	22.33333333	1	1.4579	0.449	1.266	0	0.1233	0	1.057633333	0.0411	-4.685557348	7.87E-05	0.003970862	yes	psmb1-B	N-terminal nucleophile aminohydrolase [Peniophora sp. CONT]	Genetic Information Processing	Folding, sorting and degradation	ko03050//Proteasome	K02732	GO:0032991//macromolecular complex;GO:0044464//cell part;GO:0000502//proteasome complex;GO:0005623//cell;GO:0005839//proteasome core complex;GO:0005622//intracellular;GO:0044424//intracellular part;GO:0005737//cytoplasm;GO:0043234//protein complex	GO:0016787//hydrolase activity;GO:0003824//catalytic activity;GO:0004175//endopeptidase activity;GO:0008233//peptidase activity;GO:0070011//peptidase activity, acting on L-amino acid peptides	GO:0043170//macromolecule metabolic process;GO:0009056//catabolic process;GO:0044267//cellular protein metabolic process;GO:0044265//cellular macromolecule catabolic process;GO:0009987//cellular process;GO:0009057//macromolecule catabolic process;GO:0051603//proteolysis involved in cellular protein catabolic process;GO:0043632//modification-dependent macromolecule catabolic process;GO:0071704//or…
Unigene0003825	23	0	0	2.004	2.1337	0	0	0	1.379233333	0.001	-10.42965083	0.000124781	0.005778549	yes	--	--	-	-	-	-	-	-	-
Unigene0003837	77.66666667	0	3.5626	1.2701	5.2684	0	0	0	3.367033333	0.001	-11.71726229	8.95E-11	7.68E-08	yes	hspe1	chaperonin GroS [Mucor circinelloides f. circinelloides 1006PhL]	-	-	-	-	-	-	-
Unigene0003851	127.6666667	5.666666667	1.0154	1.2568	3.7116	0.2589	0	0	1.9946	0.0863	-4.530595086	0.000344875	0.01396202	yes	plbB	hypothetical protein SDRG_12931 [Saprolegnia diclina VS20]	-	-	-	-	-	-	-
Unigene0003866	81	0	3.0196	1.2245	2.8386	0	0	0	2.3609	0.001	-11.20512122	6.64E-12	1.22E-08	yes	HEXBP	26S proteasome regulatory subunit rpn-8 [Leucoagaricus sp. SymC.cos]	-	-	-	-	-	-	-
Unigene0003900	467.3333333	1.333333333	0.2259	1.6077	3.6485	0	0.0132	0	1.827366667	0.0044	-8.698046905	7.41E-09	1.64E-06	yes	vit-6	--	-	-	-	-	-	-	-
Unigene0003942	74.33333333	0.666666667	6.6883	2.8001	5.7463	0.1357	0	0	5.078233333	0.045233333	-6.81079656	9.80E-10	3.20E-07	yes	rps28	40S ribosomal protein S28 [Smittium mucronatum]	Genetic Information Processing	Translation	ko03010//Ribosome	K02979	GO:0005622//intracellular;GO:0005623//cell;GO:0044424//intracellular part;GO:0032991//macromolecular complex;GO:1990904//ribonucleoprotein complex;GO:0030529//intracellular ribonucleoprotein complex;GO:0044464//cell part	-	GO:0008152//metabolic process;GO:0010467//gene expression;GO:0043170//macromolecule metabolic process;GO:0071704//organic substance metabolic process
Unigene0003967	117.6666667	6	4.8061	3.0932	5.6852	0.6075	0.0662	0	4.528166667	0.224566667	-4.333711356	4.00E-05	0.002256991	yes	rps7	40S ribosomal protein S7 [Schizophyllum commune H4-8]	Genetic Information Processing	Translation	ko03010//Ribosome	K02993	GO:0044464//cell part;GO:0005622//intracellular;GO:0005623//cell	-	-
Unigene0003972	129.3333333	2	1.5351	1.4331	3.661	0.1003	0	0	2.209733333	0.033433333	-6.046441268	4.80E-08	7.41E-06	yes	inx2	--	-	-	-	-	-	-	-
Unigene0004053	124	4	5.7349	2.1209	6.9001	0.4717	0	0	4.918633333	0.157233333	-4.967278506	2.74E-05	0.001671302	yes	Atp5g2	ATP synthase F(0) complex subunit C3, mitochondrial [Madurella mycetomatis]	Metabolism	Energy metabolism;Global and Overview	ko01100//Metabolic pathways;ko00190//Oxidative phosphorylation	K02128	GO:0032991//macromolecular complex;GO:0016469//proton-transporting two-sector ATPase complex;GO:0031224//intrinsic component of membrane;GO:0016020//membrane;GO:0043234//protein complex;GO:0044425//membrane part;GO:0033177//proton-transporting two-sector ATPase complex, proton-transporting domain;GO:0098796//membrane protein complex	GO:0005488//binding;GO:0017111//nucleoside-triphosphatase activity;GO:0003824//catalytic activity;GO:0022891//substrate-specific transmembrane transporter activity;GO:0022857//transmembrane transporter activity;GO:0016887//ATPase activity;GO:0015077//monovalent inorganic cation transmembrane transporter activity;GO:0022890//inorganic cation transmembrane transporter activity;GO:0016818//hydrolase…	GO:1902578//single-organism localization;GO:0009123//nucleoside monophosphate metabolic process;GO:0044238//primary metabolic process;GO:1901566//organonitrogen compound biosynthetic process;GO:0009201//ribonucleoside triphosphate biosynthetic process;GO:0006811//ion transport;GO:0034641//cellular nitrogen compound metabolic process;GO:0019438//aromatic compound biosynthetic process;GO:1901293//n…
Unigene0004066	208.6666667	2.666666667	7.5757	3.7083	8.1596	0.2152	0.0268	0	6.4812	0.080666667	-6.328144502	8.40E-09	1.80E-06	yes	rps2	40S ribosomal protein S2 [Allomyces macrogynus ATCC 38327]	Genetic Information Processing	Translation	ko03010//Ribosome	K02981	GO:0044391//ribosomal subunit;GO:1990904//ribonucleoprotein complex;GO:0043232//intracellular non-membrane-bounded organelle;GO:0005622//intracellular;GO:0005840//ribosome;GO:0044446//intracellular organelle part;GO:0030529//intracellular ribonucleoprotein complex;GO:0005737//cytoplasm;GO:0043226//organelle;GO:0005623//cell;GO:0044424//intracellular part;GO:0032991//macromolecular complex;GO:0044…	GO:0005198//structural molecule activity	GO:0010467//gene expression;GO:0008152//metabolic process;GO:0071704//organic substance metabolic process;GO:0043170//macromolecule metabolic process
Unigene0004067	20	0	1.9664	0.2307	2.1765	0	0	0	1.457866667	0.001	-10.50964306	1.03E-05	0.000703682	yes	BANF1	--	-	-	-	-	-	-	-
Unigene0004088	82.66666667	4	1.8942	1.3287	4.5232	0.3676	0	0	2.582033333	0.122533333	-4.397261455	0.0002243	0.009498821	yes	Sod	CuZnSOD [Gonapodya prolifera JEL478]	Cellular Processes	Transport and catabolism	ko04146//Peroxisome	K04565	GO:0005623//cell;GO:0044424//intracellular part;GO:0005622//intracellular;GO:0043226//organelle;GO:0044444//cytoplasmic part;GO:0043227//membrane-bounded organelle;GO:0005737//cytoplasm;GO:0043231//intracellular membrane-bounded organelle;GO:0044464//cell part;GO:0043229//intracellular organelle	GO:0016209//antioxidant activity;GO:0003824//catalytic activity	GO:0000303//response to superoxide;GO:0000305//response to oxygen radical;GO:0006979//response to oxidative stress;GO:0031326//regulation of cellular biosynthetic process;GO:0055065//metal ion homeostasis;GO:0051252//regulation of RNA metabolic process;GO:0000302//response to reactive oxygen species;GO:0050801//ion homeostasis;GO:0034599//cellular response to oxidative stress;GO:0072593//reactive…
Unigene0004152	24.33333333	0	0.0939	0.0514	1.6812	0	0	0	0.608833333	0.001	-9.249903538	0.000133446	0.006113832	yes	SORD	sorbitol dehydrogenase-like [Mucor ambiguus]	Metabolism	Carbohydrate metabolism;Global and Overview	ko01100//Metabolic pathways;ko00040//Pentose and glucuronate interconversions	K05351	-	-	-
Unigene0004166	107	5.333333333	1.207	1.3416	3.6742	0.3028	0	0	2.074266667	0.100933333	-4.361126768	0.000400252	0.015903842	yes	AN1	Inversin [Phytophthora nicotianae]	-	-	-	-	-	-	-
Unigene0004174	272.3333333	6.666666667	10.3107	5.0645	12.0832	0.6649	0	0	9.1528	0.221633333	-5.367966374	6.65E-05	0.003468267	yes	RpL10Ab	large subunit ribosomal protein 1 [Conidiobolus coronatus NRRL 28638]	Genetic Information Processing	Translation	ko03010//Ribosome	K02865	GO:0043232//intracellular non-membrane-bounded organelle;GO:0043226//organelle;GO:0005840//ribosome;GO:0005623//cell;GO:0044444//cytoplasmic part;GO:0043228//non-membrane-bounded organelle;GO:0030529//intracellular ribonucleoprotein complex;GO:0044464//cell part;GO:1990904//ribonucleoprotein complex;GO:0032991//macromolecular complex;GO:0005737//cytoplasm;GO:0005622//intracellular;GO:0043229//int…	-	-
Unigene0004189	21	0.333333333	0.9689	3.3594	1.1217	0.0836	0	0	1.816666667	0.027866667	-6.026609477	8.36E-06	0.000585791	yes	--	--	-	-	-	-	-	-	-
Unigene0004229	12.66666667	0	0.6981	0.5096	1.9067	0	0	0	1.038133333	0.001	-10.01977603	2.89E-05	0.001702049	yes	RpL37A	ribosomal protein L37ae [Microdochium bolleyi]	Genetic Information Processing	Translation	ko03010//Ribosome	K02921	GO:0005623//cell;GO:0030529//intracellular ribonucleoprotein complex;GO:0032991//macromolecular complex;GO:0044464//cell part;GO:1990904//ribonucleoprotein complex;GO:0005622//intracellular;GO:0044424//intracellular part	-	GO:0043170//macromolecule metabolic process;GO:0008152//metabolic process;GO:0071704//organic substance metabolic process;GO:0010467//gene expression
Unigene0004242	134.3333333	2.666666667	6.2351	2.6749	6.4296	0.3019	0	0	5.1132	0.100633333	-5.667046296	3.48E-07	3.73E-05	yes	RpL11	60S ribosomal protein L11 [Spizellomyces punctatus DAOM BR117]	Genetic Information Processing	Translation	ko03010//Ribosome	K02868	GO:1990904//ribonucleoprotein complex;GO:0044464//cell part;GO:0030529//intracellular ribonucleoprotein complex;GO:0005622//intracellular;GO:0044424//intracellular part;GO:0032991//macromolecular complex;GO:0005623//cell	-	GO:0008152//metabolic process;GO:0071704//organic substance metabolic process;GO:0010467//gene expression;GO:0043170//macromolecule metabolic process
Unigene0004247	37.33333333	0	1.7369	0.6973	0.9281	0	0	0	1.120766667	0.001	-10.13027024	4.97E-09	1.21E-06	yes	DERP3	Trypsin-like serine protease [Glarea lozoyensis ATCC 20868]	-	-	-	-	-	GO:0016787//hydrolase activity;GO:0070011//peptidase activity, acting on L-amino acid peptides;GO:0003824//catalytic activity;GO:0008233//peptidase activity	-
Unigene0004248	156.6666667	5.333333333	4.1704	2.3004	9.048	0.5192	0	0	5.172933333	0.173066667	-4.901582811	0.000118339	0.0055199	yes	alphaTub84B	tubulin, alpha, ubiquitous [Batrachochytrium dendrobatidis JAM81]	Cellular Processes	Transport and catabolism	ko04145//Phagosome	K07374	GO:0005622//intracellular;GO:0043226//organelle;GO:0044464//cell part;GO:0043232//intracellular non-membrane-bounded organelle;GO:0015630//microtubule cytoskeleton;GO:0005856//cytoskeleton;GO:0044424//intracellular part;GO:0005623//cell;GO:0032991//macromolecular complex;GO:0043229//intracellular organelle;GO:0043228//non-membrane-bounded organelle	GO:0036094//small molecule binding;GO:0005198//structural molecule activity;GO:0016818//hydrolase activity, acting on acid anhydrides, in phosphorus-containing anhydrides;GO:0097367//carbohydrate derivative binding;GO:0097159//organic cyclic compound binding;GO:0003824//catalytic activity;GO:0016817//hydrolase activity, acting on acid anhydrides;GO:0005488//binding;GO:0001882//nucleoside binding;…	GO:0071840//cellular component organization or biogenesis;GO:0043623//cellular protein complex assembly;GO:0044085//cellular component biogenesis;GO:0022607//cellular component assembly;GO:0006461//protein complex assembly;GO:0065003//macromolecular complex assembly;GO:0044699//single-organism process;GO:0009987//cellular process;GO:0044763//single-organism cellular process;GO:0043933//macromolec…
Unigene0004257	132	4.333333333	9.2905	3.3021	7.4336	0.6544	0	0	6.6754	0.218133333	-4.935572135	2.98E-05	0.001742638	yes	RpS15Aa	40s ribosomal protein s22 [Lichtheimia corymbifera JMRC:FSU:9682]	Genetic Information Processing	Translation	ko03010//Ribosome	K02957	GO:0030529//intracellular ribonucleoprotein complex;GO:0044464//cell part;GO:0005622//intracellular;GO:1990904//ribonucleoprotein complex;GO:0032991//macromolecular complex;GO:0005623//cell;GO:0044424//intracellular part	GO:0005198//structural molecule activity	GO:0010467//gene expression;GO:0043170//macromolecule metabolic process;GO:0008152//metabolic process;GO:0071704//organic substance metabolic process
Unigene0004263	53.66666667	1.333333333	0.5772	2.3305	3.3156	0.1493	0	0	2.074433333	0.049766667	-5.381393724	5.96E-06	0.000440399	yes	Cht4	endochitinase [Amphiamblys sp. WSBS2006]	-	-	-	-	-	-	-
Unigene0004287	26	0	0.9148	1.0017	2.0582	0	0	0	1.3249	0.001	-10.37166776	7.38E-08	1.04E-05	yes	--	--	-	-	-	-	-	-	-
Unigene0004299	34	0	0.159	1.1319	3.0594	0	0	0	1.4501	0.001	-10.50193668	2.70E-06	0.000219711	yes	--	--	-	-	-	-	-	-	-
Unigene0004300	47	0.666666667	1.0567	1.4876	3.1054	0.0781	0	0	1.883233333	0.026033333	-6.176707904	8.25E-08	1.13E-05	yes	--	--	-	-	-	-	-	-	-
Unigene0004304	13.33333333	0	0	0.2487	2.1848	0	0	0	0.811166667	0.001	-9.663854559	0.001355449	0.047808374	yes	--	--	-	-	-	-	-	-	-
Unigene0004361	92.33333333	2.666666667	5.0739	2.5121	5.1867	0.3653	0	0	4.257566667	0.121766667	-5.127837962	2.20E-06	0.00018308	yes	RPL14	50S ribosomal protein L14e [Mucor circinelloides f. circinelloides 1006PhL]	Genetic Information Processing	Translation	ko03010//Ribosome	K02875	-	-	-
Unigene0004435	54	0	1.6266	0.7916	2.7042	0	0	0	1.707466667	0.001	-10.7376417	7.61E-10	2.72E-07	yes	h2afv	probable histone H2A F/Z family member HTZ1 [Sporisorium reilianum SRZ2]	-	-	-	-	GO:0005623//cell;GO:0043232//intracellular non-membrane-bounded organelle;GO:0043227//membrane-bounded organelle;GO:0043231//intracellular membrane-bounded organelle;GO:0044424//intracellular part;GO:0005622//intracellular;GO:0043226//organelle;GO:0044464//cell part;GO:0043229//intracellular organelle;GO:0043228//non-membrane-bounded organelle	GO:0005515//protein binding;GO:0005488//binding;GO:0046983//protein dimerization activity;GO:0097159//organic cyclic compound binding;GO:1901363//heterocyclic compound binding;GO:0003676//nucleic acid binding	-
Unigene0004446	133	2.666666667	6.6415	3.4565	7.0101	0.3394	0	0	5.7027	0.113133333	-5.65554917	2.21E-07	2.51E-05	yes	Rpl23a	60S ribosomal protein L25 [Cryptococcus depauperatus CBS 7841]	Genetic Information Processing	Translation	ko03010//Ribosome	K02893	GO:0005622//intracellular;GO:0030529//intracellular ribonucleoprotein complex;GO:0044464//cell part;GO:0005623//cell;GO:0044424//intracellular part;GO:1990904//ribonucleoprotein complex;GO:0032991//macromolecular complex	GO:0005198//structural molecule activity	GO:0010467//gene expression;GO:0008152//metabolic process;GO:0043170//macromolecule metabolic process;GO:0071704//organic substance metabolic process
Unigene0004464	16	0	0.2096	0.1147	2.352	0	0	0	0.8921	0.001	-9.801061628	0.000249843	0.01051137	yes	--	--	-	-	-	-	-	-	-
Unigene0004465	73	2	3.2571	4.9172	3.2699	0.3064	0	0	3.814733333	0.102133333	-5.223056508	4.41E-07	4.47E-05	yes	--	--	-	-	-	-	-	-	-
Unigene0004473	81	0.666666667	1.7503	0.5814	2.6692	0.0204	0	0.0222	1.666966667	0.0142	-6.875190516	2.35E-09	6.18E-07	yes	Dsp1	High mobility group protein DSP1 [Phytophthora nicotianae]	-	-	-	-	-	-	-
Unigene0004475	153.6666667	5.333333333	7.5327	4.305	5.8511	0.6085	0	0	5.896266667	0.202833333	-4.861435106	5.21E-05	0.002831009	yes	RpL13	60S ribosomal protein L13 [Zancudomyces culisetae]	Genetic Information Processing	Translation	ko03010//Ribosome	K02873	-	-	-
Unigene0004502	74	0.666666667	1.3844	3.2905	3.3198	0.0699	0	0	2.6649	0.0233	-6.837607632	9.99E-10	3.20E-07	yes	Gpx5	GSHPx-domain-containing protein [Gonapodya prolifera JEL478]	Metabolism	Metabolism of other amino acids;Lipid metabolism	ko00480//Glutathione metabolism;ko00590//Arachidonic acid metabolism	K00432	-	-	-
Unigene0004525	22.66666667	0	0.7536	0.4126	2.2147	0	0	0	1.126966667	0.001	-10.13822913	1.93E-06	0.000164565	yes	kra	Basic leucine zipper and W2 domain-containing protein 1 [Smittium mucronatum]	-	-	-	-	-	-	-
Unigene0004558	114	3.333333333	2.0028	2.8834	8.6013	0.3839	0	0	4.495833333	0.127966667	-5.134748589	1.99E-05	0.001277471	yes	fth1-a	ferritin heavy chain [Mortierella verticillata NRRL 6337]	-	-	-	-	-	-	-
Unigene0004570	19.66666667	0.333333333	0.1453	1.0609	1.8638	0.0501	0	0	1.023333333	0.0167	-5.937284242	7.90E-05	0.003971437	yes	--	left border a protein [Lichtheimia corymbifera JMRC:FSU:9682]	-	-	-	-	-	-	-
Unigene0004572	250.3333333	6.333333333	12.9138	4.3933	8.9724	0.663	0	0	8.759833333	0.221	-5.308785146	6.90E-05	0.003569457	yes	RpL15	ribosomal protein L15e [Conidiobolus coronatus NRRL 28638]	Genetic Information Processing	Translation	ko03010//Ribosome	K02877	GO:0005623//cell;GO:0005622//intracellular;GO:0030529//intracellular ribonucleoprotein complex;GO:0032991//macromolecular complex;GO:0044464//cell part;GO:0044424//intracellular part;GO:1990904//ribonucleoprotein complex	-	GO:0071704//organic substance metabolic process;GO:0008152//metabolic process;GO:0010467//gene expression;GO:0043170//macromolecule metabolic process
Unigene0004580	222.3333333	2.333333333	6.4941	3.3408	9.7523	0.2028	0	0	6.529066667	0.0676	-6.593709716	3.00E-08	5.32E-06	yes	RPL7	60S ribosomal protein L7 [Glonium stellatum]	Genetic Information Processing	Translation	ko03010//Ribosome	K02937	-	-	-
Unigene0004581	33	0	0.4071	0.48	2.4096	0	0	0	1.0989	0.001	-10.10184439	5.84E-07	5.61E-05	yes	rpl-7	60S ribosomal protein L7 [Verruconis gallopava]	Genetic Information Processing	Translation	ko03010//Ribosome	K02937	-	-	-
Unigene0004584	31.66666667	0	0	0.152	3.375	0	0	0	1.175666667	0.001	-10.19926336	0.000457351	0.017842248	yes	--	--	-	-	-	-	-	-	-
Unigene0004598	107	4.666666667	5.6338	2.7142	4.2146	0.5442	0	0	4.187533333	0.1814	-4.528854314	9.55E-05	0.00473109	yes	SEC61B	Pre protein translocase Sec Sec61-beta subunit [Mortierella elongata AG-77]	Genetic Information Processing;Cellular Processes	Transport and catabolism;Folding, sorting and degradation	ko04141//Protein processing in endoplasmic reticulum;ko04145//Phagosome;ko03060//Protein export	K09481	-	-	-
Unigene0004640	64	2.666666667	7.2486	2.6165	6.044	0.6595	0	0	5.303033333	0.219833333	-4.592335753	3.98E-05	0.00225558	yes	RpS21	40S ribosomal protein S21 [Aureobasidium namibiae CBS 147.97]	Genetic Information Processing	Translation	ko03010//Ribosome	K02971	GO:0044424//intracellular part;GO:0030529//intracellular ribonucleoprotein complex;GO:1990904//ribonucleoprotein complex;GO:0005623//cell;GO:0005622//intracellular;GO:0044464//cell part;GO:0032991//macromolecular complex	-	GO:0046483//heterocycle metabolic process;GO:0044260//cellular macromolecule metabolic process;GO:0016072//rRNA metabolic process;GO:0016070//RNA metabolic process;GO:0043170//macromolecule metabolic process;GO:0034660//ncRNA metabolic process;GO:0009987//cellular process;GO:0044237//cellular metabolic process;GO:0006725//cellular aromatic compound metabolic process;GO:0010467//gene expression;GO…
Unigene0004648	75	0	4.1663	2.7612	6.0344	0	0	0	4.320633333	0.001	-12.07702709	6.66E-12	1.22E-08	yes	RpS26	40S ribosomal protein S26 [Spizellomyces punctatus DAOM BR117]	Genetic Information Processing	Translation	ko03010//Ribosome	K02976	GO:0005623//cell;GO:1990904//ribonucleoprotein complex;GO:0005622//intracellular;GO:0032991//macromolecular complex;GO:0044464//cell part;GO:0030529//intracellular ribonucleoprotein complex;GO:0044424//intracellular part	GO:0005198//structural molecule activity	GO:0010467//gene expression;GO:0071704//organic substance metabolic process;GO:0043170//macromolecule metabolic process;GO:0008152//metabolic process
Unigene0004676	209	4.333333333	2.052	1.6092	5.527	0.1865	0	0	3.062733333	0.062166667	-5.622534725	1.31E-05	0.000867079	yes	cfaD	Counting factor associated protein D [Phytophthora nicotianae]	-	-	-	-	-	-	-
Unigene0004688	84.33333333	2	0.4345	2.7245	7.5555	0.2453	0	0	3.5715	0.081766667	-5.448873483	5.21E-05	0.002831009	yes	--	--	-	-	-	-	-	-	-
Unigene0004696	147.3333333	1.333333333	5.8179	4.7565	7.4611	0.1606	0	0	6.011833333	0.053533333	-6.811223717	1.28E-10	9.71E-08	yes	RpS10	40s ribosomal protein s10 [Xanthophyllomyces dendrorhous]	Genetic Information Processing	Translation	ko03010//Ribosome	K02947	-	-	-
Unigene0004718	180.6666667	2.666666667	11.3221	5.5524	7.8019	0.3619	0	0	8.225466667	0.120633333	-6.091397019	7.45E-08	1.04E-05	yes	RPL26	60S ribosomal protein L26-2 [Rozella allomycis CSF55]	Genetic Information Processing	Translation	ko03010//Ribosome	K02898	GO:0032991//macromolecular complex;GO:0043227//membrane-bounded organelle;GO:0044444//cytoplasmic part;GO:1990904//ribonucleoprotein complex;GO:0030529//intracellular ribonucleoprotein complex;GO:0005840//ribosome;GO:0005622//intracellular;GO:0005623//cell;GO:0043229//intracellular organelle;GO:0043232//intracellular non-membrane-bounded organelle;GO:0044422//organelle part;GO:0005737//cytoplasm;…	-	GO:0008152//metabolic process;GO:0071704//organic substance metabolic process;GO:0010467//gene expression;GO:0043170//macromolecule metabolic process
Unigene0004726	35.33333333	0	1.7181	0.6436	2.6576	0	0	0	1.6731	0.001	-10.70830796	3.30E-08	5.67E-06	yes	--	--	-	-	-	-	-	-	-
Unigene0004745	147.6666667	2.666666667	6.2077	3.2048	5.4654	0.2663	0	0	4.9593	0.088766667	-5.803974667	1.53E-07	1.84E-05	yes	RpL18	60S ribosomal protein L18 [Batrachochytrium dendrobatidis JEL423]	Genetic Information Processing	Translation	ko03010//Ribosome	K02883	-	-	-
Unigene0004756	76	4	5.4563	1.8383	3.7379	0.5792	0	0	3.6775	0.193066667	-4.251554335	0.000259538	0.010821118	yes	RPL30	60S ribosomal protein L30 [Spizellomyces punctatus DAOM BR117]	Genetic Information Processing	Translation	ko03010//Ribosome	K02908	GO:0030529//intracellular ribonucleoprotein complex;GO:0005623//cell;GO:0032991//macromolecular complex;GO:0044464//cell part;GO:1990904//ribonucleoprotein complex;GO:0044424//intracellular part;GO:0005622//intracellular	-	GO:0044260//cellular macromolecule metabolic process;GO:0046483//heterocycle metabolic process;GO:0006139//nucleobase-containing compound metabolic process;GO:0006807//nitrogen compound metabolic process;GO:0010467//gene expression;GO:0044237//cellular metabolic process;GO:0034641//cellular nitrogen compound metabolic process;GO:0009987//cellular process;GO:0043170//macromolecule metabolic proces…
Unigene0004757	5.666666667	0	0.2976	0.6518	0.3976	0	0	0	0.449	0.001	-8.810571635	0.0014014	0.048893281	yes	RpL30	60S ribosomal protein L30 [Spizellomyces punctatus DAOM BR117]	Genetic Information Processing	Translation	ko03010//Ribosome	K02908	GO:0044424//intracellular part;GO:0032991//macromolecular complex;GO:0044464//cell part;GO:0030529//intracellular ribonucleoprotein complex;GO:0005623//cell;GO:1990904//ribonucleoprotein complex;GO:0005622//intracellular	-	GO:0009987//cellular process;GO:0010467//gene expression;GO:0044238//primary metabolic process;GO:0043170//macromolecule metabolic process;GO:0016070//RNA metabolic process;GO:0044237//cellular metabolic process;GO:1901360//organic cyclic compound metabolic process;GO:0006807//nitrogen compound metabolic process;GO:0090304//nucleic acid metabolic process;GO:0006725//cellular aromatic compound met…
Unigene0004765	95.66666667	1.333333333	5.7025	2.6905	5.4997	0.1919	0	0	4.6309	0.063966667	-6.177828488	5.11E-09	1.22E-06	yes	Rps20	ribosomal 40S subunit protein S20 [Rhizophagus irregularis DAOM 197198w]	Genetic Information Processing	Translation	ko03010//Ribosome	K02969	GO:0030529//intracellular ribonucleoprotein complex;GO:0005840//ribosome;GO:1990904//ribonucleoprotein complex;GO:0044424//intracellular part;GO:0043226//organelle;GO:0044464//cell part;GO:0005737//cytoplasm;GO:0043229//intracellular organelle;GO:0044422//organelle part;GO:0032991//macromolecular complex;GO:0043228//non-membrane-bounded organelle;GO:0005622//intracellular;GO:0043232//intracellula…	GO:0005198//structural molecule activity	GO:0008152//metabolic process;GO:0010467//gene expression;GO:0071704//organic substance metabolic process;GO:0043170//macromolecule metabolic process
Unigene0004786	82.66666667	4	2.6731	1.3756	2.8853	0.332	0	0	2.311333333	0.110666667	-4.38443269	0.000116943	0.005474653	yes	Tal	transaldolase [Schizopora paradoxa]	Metabolism	Carbohydrate metabolism;Global and Overview	ko01100//Metabolic pathways;ko01110//Biosynthesis of secondary metabolites;ko01130//Biosynthesis of antibiotics;ko01120//Microbial metabolism in diverse environments;ko01230//Biosynthesis of amino acids;ko01200//Carbon metabolism;ko00030//Pentose phosphate pathway	K00616	-	GO:0003824//catalytic activity;GO:0016740//transferase activity	GO:0071704//organic substance metabolic process;GO:0044238//primary metabolic process;GO:0008152//metabolic process
Unigene0004792	347	8.666666667	10.2746	3.9738	12.4219	0.6599	0	0	8.8901	0.219966667	-5.336842825	0.000215425	0.009213898	yes	HEXBP	zinc knuckle protein [Beauveria bassiana ARSEF 2860]	-	-	-	-	-	-	-
Unigene0004824	25.66666667	0.666666667	0.9939	1.0883	2.6867	0.121	0	0	1.589633333	0.040333333	-5.300577578	6.53E-06	0.000469472	yes	--	--	-	-	-	-	-	-	-
Unigene0004825	54.33333333	0.666666667	1.4859	1.1389	3.7714	0.0769	0	0	2.132066667	0.025633333	-6.378087642	6.22E-08	9.10E-06	yes	SOD1	probable superoxide dismutase [Cu-Zn] [Serendipita indica DSM 11827]	Organismal Systems;Cellular Processes	Aging;Transport and catabolism	ko04146//Peroxisome;ko04213//Longevity regulating pathway - multiple species	K04565	GO:0005622//intracellular;GO:0005623//cell;GO:0044444//cytoplasmic part;GO:0005737//cytoplasm;GO:0044424//intracellular part;GO:0044464//cell part	-	GO:0006979//response to oxidative stress;GO:0050896//response to stimulus;GO:0006950//response to stress
Unigene0004826	38.33333333	0	0.5861	0.7844	2.6099	0	0	0	1.3268	0.001	-10.3737352	4.94E-08	7.41E-06	yes	--	--	-	-	-	-	-	-	-
Unigene0004831	77	0.666666667	3.147	1.4439	2.6265	0.062	0	0	2.4058	0.020666667	-6.863067188	4.51E-10	1.79E-07	yes	naca	nascent polypeptide-associated complex, alpha subunit [Gonapodya prolifera JEL478]	-	-	-	-	-	-	-
Unigene0004886	366	3.333333333	20.801	11.2246	25.2083	0.515	0	0	19.07796667	0.171666667	-6.796153675	1.66E-07	1.98E-05	yes	--	--	-	-	-	-	-	-	-
Unigene0004920	244.6666667	9.333333333	6.2177	11.5337	10.7882	0.9085	0.132	0	9.5132	0.346833333	-4.777616245	2.70E-05	0.001658151	yes	--	--	-	-	-	-	-	-	-
Unigene0004936	139.6666667	4.666666667	7.3491	3.9589	5.88	0.4881	0.0709	0	5.729333333	0.186333333	-4.942409589	1.64E-06	0.000142576	yes	RpL9	60S ribosomal protein L9 [Gonapodya prolifera JEL478]	Genetic Information Processing	Translation	ko03010//Ribosome	K02940	-	-	-
Unigene0004972	181.6666667	7.333333333	11.2028	4.3234	10.5495	1.0454	0	0	8.6919	0.348466667	-4.640579013	0.000381836	0.015266339	yes	RPL27A	ribosomal protein L27 [Phytophthora infestans T30-4]	Genetic Information Processing	Translation	ko03010//Ribosome	K02900	GO:0043229//intracellular organelle;GO:0030529//intracellular ribonucleoprotein complex;GO:1990904//ribonucleoprotein complex;GO:0044464//cell part;GO:0043226//organelle;GO:0005623//cell;GO:0032991//macromolecular complex;GO:0044424//intracellular part;GO:0005622//intracellular	-	GO:0010467//gene expression;GO:0071704//organic substance metabolic process;GO:0043170//macromolecule metabolic process;GO:0008152//metabolic process
Unigene0004979	135.3333333	2.666666667	9.1809	3.5418	7.3714	0.3939	0	0	6.698033333	0.1313	-5.672798734	3.63E-07	3.83E-05	yes	RPS18	ribosomal 40S subunit protein S18B [Rhizophagus irregularis DAOM 197198w]	Genetic Information Processing	Translation	ko03010//Ribosome	K02964	-	-	-
Unigene0004985	264.3333333	6	9.0125	4.3086	13.057	0.4598	0.1145	0	8.7927	0.191433333	-5.52139228	7.84E-07	7.16E-05	yes	rps3	40S ribosomal protein S3-A [Spizellomyces punctatus DAOM BR117]	Genetic Information Processing	Translation	ko03010//Ribosome	K02985	-	-	-
Unigene0004992	156.3333333	5.666666667	4.2925	3.3342	10.5471	0.6455	0	0	6.057933333	0.215166667	-4.815299202	0.00014796	0.006683634	yes	--	--	-	-	-	-	-	-	-
Unigene0004994	94	0	0.1244	1.1404	3.4389	0	0	0	1.5679	0.001	-10.61461783	3.64E-08	5.93E-06	yes	--	--	-	-	-	-	-	-	-
Unigene0004999	107.3333333	2	1.6476	1.3635	3.5011	0.119	0	0	2.170733333	0.039666667	-5.774111529	1.20E-07	1.52E-05	yes	Slc25a3	Phosphate carrier protein, mitochondrial [Smittium culicis]	-	-	-	-	-	-	-
Unigene0005004	181.3333333	6	5.6053	2.2475	7.1154	0.4902	0	0	4.9894	0.1634	-4.932386446	0.00013093	0.006019985	yes	Tctp	DEHA2E17468p [Debaryomyces hansenii CBS767]	-	-	-	-	-	-	-
Unigene0005009	111	0	5.7886	2.0844	5.605	0	0	0	4.492666667	0.001	-12.13335631	1.36E-12	5.83E-09	yes	RPS15	40S ribosomal protein S15 [Spizellomyces punctatus DAOM BR117]	Genetic Information Processing	Translation	ko03010//Ribosome	K02958	GO:0030529//intracellular ribonucleoprotein complex;GO:0005623//cell;GO:0005840//ribosome;GO:0043228//non-membrane-bounded organelle;GO:0044444//cytoplasmic part;GO:0044464//cell part;GO:0005622//intracellular;GO:1990904//ribonucleoprotein complex;GO:0044391//ribosomal subunit;GO:0043226//organelle;GO:0032991//macromolecular complex;GO:0043232//intracellular non-membrane-bounded organelle;GO:0044…	GO:0005198//structural molecule activity	GO:0008152//metabolic process;GO:0010467//gene expression;GO:0043170//macromolecule metabolic process;GO:0071704//organic substance metabolic process
Unigene0005019	62.33333333	2.666666667	2.6004	1.2046	2.7078	0.276	0	0	2.170933333	0.092	-4.560537752	3.36E-05	0.001939659	yes	BTF3	Egd1p [Rhizophagus irregularis DAOM 197198w]	-	-	-	-	-	-	-
Unigene0005025	752	11.33333333	6.7334	14.5966	33.2181	0.7978	0	0	18.1827	0.265933333	-6.095358012	0.000106778	0.005110243	yes	LCP3	Cathepsin cysteine protease [Phytophthora nicotianae]	-	-	-	-	-	-	-
Unigene0005026	93.66666667	0	0.1847	2.326	4.4665	0	0	0	2.325733333	0.001	-11.18346997	1.94E-08	3.78E-06	yes	LCP3	papain-like cysteine protease C1 [Phytophthora sojae]	-	-	-	-	-	-	-
Unigene0005032	81	1.666666667	2.0297	2.0341	4.7795	0.178	0	0	2.947766667	0.059333333	-5.634635685	1.48E-07	1.80E-05	yes	--	--	-	-	-	-	-	-	-
Unigene0005033	256.6666667	2.666666667	5.6074	9.982	12.5736	0.2848	0	0	9.387666667	0.094933333	-6.627708065	3.50E-08	5.85E-06	yes	--	--	-	-	-	-	-	-	-
Unigene0005038	62.33333333	0	0.7737	2.2365	3.1751	0	0	0	2.061766667	0.001	-11.00966535	4.29E-10	1.78E-07	yes	RPII	large subunit Rpb1 of RNA polymerase II [Ordospora colligata OC4]	Genetic Information Processing;Metabolism	Global and Overview;Transcription;Nucleotide metabolism	ko01100//Metabolic pathways;ko00230//Purine metabolism;ko00240//Pyrimidine metabolism;ko03020//RNA polymerase	K03006	-	-	-
Unigene0005039	50.66666667	3.333333333	1.3735	0.7519	2.6485	0.2472	0.0539	0	1.5913	0.100366667	-3.986853733	0.000129471	0.005974245	yes	eff	ubiquitin-conjugating enzyme E2-16 kDa [Spizellomyces punctatus DAOM BR117]	Genetic Information Processing	Folding, sorting and degradation	ko04141//Protein processing in endoplasmic reticulum;ko04120//Ubiquitin mediated proteolysis	K06689	GO:0043229//intracellular organelle;GO:0043234//protein complex;GO:0005622//intracellular;GO:0044424//intracellular part;GO:1902494//catalytic complex;GO:0044464//cell part;GO:0043231//intracellular membrane-bounded organelle;GO:0005737//cytoplasm;GO:1990234//transferase complex;GO:0005634//nucleus;GO:0032991//macromolecular complex;GO:0044422//organelle part;GO:0043226//organelle;GO:0043227//mem…	GO:0016740//transferase activity;GO:0003824//catalytic activity;GO:0019787//ubiquitin-like protein transferase activity;GO:0004842//ubiquitin-protein transferase activity	GO:0044238//primary metabolic process;GO:0030163//protein catabolic process;GO:0032446//protein modification by small protein conjugation;GO:0019941//modification-dependent protein catabolic process;GO:0070647//protein modification by small protein conjugation or removal;GO:0044265//cellular macromolecule catabolic process;GO:0043412//macromolecule modification;GO:0051603//proteolysis involved in…
Unigene0005044	232.3333333	3.666666667	8.9807	3.7179	10.4117	0.2956	0.0573	0	7.703433333	0.117633333	-6.033132748	4.88E-08	7.41E-06	yes	RpL10	60S ribosomal protein L10 [Allomyces macrogynus ATCC 38327]	Genetic Information Processing	Translation	ko03010//Ribosome	K02866	-	-	-
Unigene0005049	396.6666667	12.66666667	6.2302	4.6116	13.524	0.7231	0.035	0	8.121933333	0.2527	-5.006325616	0.000211264	0.009066061	yes	Gapdh1	glyceraldehyde-3-phosphate dehydrogenase 3 [Rhizopus delemar RA 99-880]	Metabolism	Carbohydrate metabolism;Global and Overview	ko01100//Metabolic pathways;ko01110//Biosynthesis of secondary metabolites;ko01130//Biosynthesis of antibiotics;ko01120//Microbial metabolism in diverse environments;ko01230//Biosynthesis of amino acids;ko01200//Carbon metabolism;ko00010//Glycolysis / Gluconeogenesis	K00134	-	GO:0097159//organic cyclic compound binding;GO:0003824//catalytic activity;GO:1901363//heterocyclic compound binding;GO:0005488//binding;GO:0036094//small molecule binding;GO:0000166//nucleotide binding;GO:0016903//oxidoreductase activity, acting on the aldehyde or oxo group of donors;GO:0016491//oxidoreductase activity;GO:1901265//nucleoside phosphate binding	GO:0019318//hexose metabolic process;GO:0071704//organic substance metabolic process;GO:0019752//carboxylic acid metabolic process;GO:0032787//monocarboxylic acid metabolic process;GO:0044710//single-organism metabolic process;GO:0044723//single-organism carbohydrate metabolic process;GO:0044281//small molecule metabolic process;GO:0044699//single-organism process;GO:0044763//single-organism cell…
Unigene0005053	37.33333333	0.666666667	2.2863	1.3989	4.24	0.0696	0.0607	0	2.641733333	0.043433333	-5.926538354	2.06E-07	2.37E-05	yes	AGAP012199	histone H2B [Aspergillus niger CBS 513.88]	-	-	-	-	GO:0044464//cell part;GO:0043232//intracellular non-membrane-bounded organelle;GO:0043226//organelle;GO:0005623//cell;GO:0005622//intracellular;GO:0044424//intracellular part;GO:0005694//chromosome;GO:0043229//intracellular organelle;GO:0043228//non-membrane-bounded organelle	GO:0005488//binding	-
Unigene0005063	281	6	3.8525	2.3583	7.2456	0.2355	0	0.0512	4.485466667	0.095566667	-5.552606782	1.48E-06	0.000131269	yes	tbb-4	tubulin beta-2C chain [Allomyces macrogynus ATCC 38327]	Cellular Processes	Transport and catabolism	ko04145//Phagosome	K07375	GO:0005623//cell;GO:0043232//intracellular non-membrane-bounded organelle;GO:0043226//organelle;GO:0032991//macromolecular complex;GO:0005622//intracellular;GO:0005856//cytoskeleton;GO:0043228//non-membrane-bounded organelle;GO:0043229//intracellular organelle;GO:0044424//intracellular part;GO:0015630//microtubule cytoskeleton;GO:0044464//cell part	GO:0032550//purine ribonucleoside binding;GO:1901363//heterocyclic compound binding;GO:0097159//organic cyclic compound binding;GO:0016818//hydrolase activity, acting on acid anhydrides, in phosphorus-containing anhydrides;GO:0005488//binding;GO:0005198//structural molecule activity;GO:0001882//nucleoside binding;GO:0036094//small molecule binding;GO:0016817//hydrolase activity, acting on acid an…	GO:0070271//protein complex biogenesis;GO:0043623//cellular protein complex assembly;GO:0071840//cellular component organization or biogenesis;GO:0044085//cellular component biogenesis;GO:0044763//single-organism cellular process;GO:0022607//cellular component assembly;GO:0009987//cellular process;GO:0071822//protein complex subunit organization;GO:0044699//single-organism process;GO:0034622//cel…
Unigene0005079	277.6666667	8.666666667	7.3173	3.4368	6.2896	0.4873	0.0354	0	5.681233333	0.174233333	-5.027111593	4.40E-05	0.002465057	yes	RPS5	ribosomal protein S5 [Puccinia helianthi]	Genetic Information Processing	Translation	ko03010//Ribosome	K02989	GO:1990904//ribonucleoprotein complex;GO:0044422//organelle part;GO:0030529//intracellular ribonucleoprotein complex;GO:0044446//intracellular organelle part;GO:0005840//ribosome;GO:0043228//non-membrane-bounded organelle;GO:0032991//macromolecular complex;GO:0044424//intracellular part;GO:0043226//organelle;GO:0044391//ribosomal subunit;GO:0015935//small ribosomal subunit;GO:0044464//cell part;G…	GO:0005198//structural molecule activity	GO:0033036//macromolecule localization;GO:0051236//establishment of RNA localization;GO:0006403//RNA localization;GO:0071702//organic substance transport;GO:0006810//transport;GO:0006405//RNA export from nucleus;GO:0008152//metabolic process;GO:0051179//localization;GO:0016482//cytoplasmic transport;GO:0051169//nuclear transport;GO:0015931//nucleobase-containing compound transport;GO:0051649//est…
Unigene0005088	3626	34.33333333	734.1527	0.8169	3.0441	3.5096	1.7137	1.9097	246.0045667	2.377666667	-6.692994814	9.23E-05	0.004587658	yes	--	permease, partial [Mucor ambiguus]	-	-	-	-	-	-	-
Unigene0005101	266.6666667	6	12.5298	4.6494	11.8284	0.5764	0.0628	0	9.6692	0.213066667	-5.504019718	3.61E-06	0.000276366	yes	RpS9	40S ribosomal protein S9 [Aspergillus oryzae RIB40]	Genetic Information Processing	Translation	ko03010//Ribosome	K02997	GO:0043226//organelle;GO:0043229//intracellular organelle;GO:0005623//cell;GO:0043228//non-membrane-bounded organelle;GO:0044446//intracellular organelle part;GO:0005840//ribosome;GO:0044464//cell part;GO:0043232//intracellular non-membrane-bounded organelle;GO:0032991//macromolecular complex;GO:0005737//cytoplasm;GO:0044444//cytoplasmic part;GO:0030529//intracellular ribonucleoprotein complex;GO…	GO:1901363//heterocyclic compound binding;GO:0005488//binding;GO:0005198//structural molecule activity;GO:0003723//RNA binding;GO:0097159//organic cyclic compound binding;GO:0003676//nucleic acid binding	GO:0071704//organic substance metabolic process;GO:0010467//gene expression;GO:0008152//metabolic process;GO:0043170//macromolecule metabolic process
Unigene0005103	79.33333333	2	1.985	0.9962	3.9186	0.1712	0	0	2.299933333	0.057066667	-5.332799937	2.08E-06	0.000175772	yes	ATP5B	ATP synthase F1, beta subunit [Puccinia sorghi]	Metabolism	Global and Overview;Energy metabolism	ko01100//Metabolic pathways;ko00190//Oxidative phosphorylation	K02133	GO:0005737//cytoplasm;GO:0005623//cell;GO:0044464//cell part;GO:0044424//intracellular part;GO:0005622//intracellular;GO:0033178//proton-transporting two-sector ATPase complex, catalytic domain;GO:0043226//organelle;GO:0032991//macromolecular complex;GO:0043231//intracellular membrane-bounded organelle;GO:0043234//protein complex;GO:0044444//cytoplasmic part;GO:0043229//intracellular organelle;GO…	GO:0016887//ATPase activity;GO:0042623//ATPase activity, coupled;GO:0019829//cation-transporting ATPase activity;GO:0097159//organic cyclic compound binding;GO:0022891//substrate-specific transmembrane transporter activity;GO:0043492//ATPase activity, coupled to movement of substances;GO:0001883//purine nucleoside binding;GO:0032550//purine ribonucleoside binding;GO:0017111//nucleoside-triphospha…	GO:0009259//ribonucleotide metabolic process;GO:0098660//inorganic ion transmembrane transport;GO:0009163//nucleoside biosynthetic process;GO:0009124//nucleoside monophosphate biosynthetic process;GO:0009127//purine nucleoside monophosphate biosynthetic process;GO:0009152//purine ribonucleotide biosynthetic process;GO:0006725//cellular aromatic compound metabolic process;GO:0006164//purine nucleo…
Unigene0005119	46	0.666666667	1.5314	0.9956	4.4496	0.0991	0	0	2.325533333	0.033033333	-6.137495252	5.56E-07	5.47E-05	yes	sec61a	protein transporter SEC61 subunit alpha [Mortierella verticillata NRRL 6337]	Cellular Processes;Genetic Information Processing	Folding, sorting and degradation;Transport and catabolism	ko04141//Protein processing in endoplasmic reticulum;ko04145//Phagosome;ko03060//Protein export	K10956	GO:0016020//membrane;GO:0031224//intrinsic component of membrane;GO:0044425//membrane part	-	GO:0051179//localization;GO:0008104//protein localization;GO:0033036//macromolecule localization
Unigene0005121	98.66666667	0.666666667	1.5249	1.2875	2.9256	0.038	0	0	1.912666667	0.012666667	-7.238404739	1.05E-10	8.47E-08	yes	TGas113e22.1	histone H3 [Saprolegnia diclina VS20]	-	-	-	-	GO:0044424//intracellular part;GO:0044464//cell part;GO:0005622//intracellular;GO:0005623//cell;GO:0043232//intracellular non-membrane-bounded organelle;GO:0043228//non-membrane-bounded organelle;GO:0043229//intracellular organelle;GO:0043226//organelle;GO:0043231//intracellular membrane-bounded organelle;GO:0043227//membrane-bounded organelle	GO:0003676//nucleic acid binding;GO:0046983//protein dimerization activity;GO:0097159//organic cyclic compound binding;GO:0005515//protein binding;GO:0005488//binding;GO:1901363//heterocyclic compound binding	-
Unigene0005122	264.3333333	7.666666667	12.0955	4.4738	10.1887	0.7719	0	0	8.919333333	0.2573	-5.115412519	0.000185336	0.008060875	yes	RpS8	40S ribosomal protein S8 [Obba rivulosa]	Genetic Information Processing	Translation	ko03010//Ribosome	K02995	GO:0044464//cell part;GO:1990904//ribonucleoprotein complex;GO:0032991//macromolecular complex;GO:0044424//intracellular part;GO:0005623//cell;GO:0030529//intracellular ribonucleoprotein complex;GO:0005622//intracellular	-	-
Unigene0005130	171.3333333	1.333333333	7.7307	3.3934	7.1336	0.141	0	0	6.0859	0.047	-7.016666061	2.38E-10	1.18E-07	yes	RPL13A	ribosomal protein L13 [Spizellomyces punctatus DAOM BR117]	Genetic Information Processing	Translation	ko03010//Ribosome	K02872	GO:1990904//ribonucleoprotein complex;GO:0044424//intracellular part;GO:0005622//intracellular;GO:0043228//non-membrane-bounded organelle;GO:0030529//intracellular ribonucleoprotein complex;GO:0044444//cytoplasmic part;GO:0032991//macromolecular complex;GO:0043226//organelle;GO:0043229//intracellular organelle;GO:0005623//cell;GO:0043232//intracellular non-membrane-bounded organelle;GO:0005840//r…	-	GO:0043170//macromolecule metabolic process;GO:0044707//single-multicellular organism process;GO:0044767//single-organism developmental process;GO:0044699//single-organism process;GO:0032502//developmental process;GO:0010467//gene expression;GO:0071704//organic substance metabolic process;GO:0032501//multicellular organismal process;GO:0007275//multicellular organism development;GO:0008152//metab…
Unigene0005148	87.66666667	0	4.1583	2.8457	4.9532	0	0	0	3.985733333	0.001	-11.96062947	9.34E-13	5.83E-09	yes	RpL28	related to 60S ribosomal protein L28 [Sporisorium reilianum SRZ2]	Genetic Information Processing	Translation	ko03010//Ribosome	K02903	-	-	-
Unigene0005165	689	20	7.4566	8.3213	19.0302	0.9215	0.0287	0.0358	11.6027	0.328666667	-5.14169161	6.89E-05	0.003569457	yes	Crc	calreticulin [Mucor circinelloides f. circinelloides 1006PhL]	Genetic Information Processing;Cellular Processes	Transport and catabolism;Folding, sorting and degradation	ko04141//Protein processing in endoplasmic reticulum;ko04145//Phagosome	K08054	-	-	-
Unigene0005174	143.3333333	1.333333333	2.2033	6.0084	10.8846	0	0.1501	0	6.365433333	0.050033333	-6.991225349	2.13E-09	5.72E-07	yes	--	--	-	-	-	-	-	-	-
Unigene0005176	76	0	1.0309	2.2576	2.9747	0	0	0	2.087733333	0.001	-11.02772173	1.75E-11	2.27E-08	yes	--	--	-	-	-	-	-	-	-
Unigene0005195	23	1	0.6824	0.8005	2.0836	0.1513	0	0	1.188833333	0.050433333	-4.559025081	7.21E-05	0.003683612	yes	--	--	-	-	-	-	-	-	-
Unigene0005196	218.3333333	5.333333333	4.888	4.0691	14.2404	0.5544	0	0	7.7325	0.1848	-5.386898266	4.98E-05	0.002739906	yes	--	--	-	-	-	-	-	-	-
Unigene0005197	19.33333333	0	0.2398	0.6563	2.8187	0	0	0	1.238266667	0.001	-10.27410632	2.43E-05	0.001503875	yes	--	--	-	-	-	-	-	-	-
Unigene0005198	100	2.666666667	4.162	2.9546	7.3318	0.3787	0	0	4.816133333	0.126233333	-5.253710508	1.71E-06	0.000147075	yes	TGas006m08.1	histone H4 [Phytophthora infestans T30-4]	-	-	-	-	GO:0043231//intracellular membrane-bounded organelle;GO:0043226//organelle;GO:0044464//cell part;GO:0043227//membrane-bounded organelle;GO:0044424//intracellular part;GO:0043229//intracellular organelle;GO:0043232//intracellular non-membrane-bounded organelle;GO:0005623//cell;GO:0005622//intracellular;GO:0043228//non-membrane-bounded organelle	GO:0005515//protein binding;GO:0046983//protein dimerization activity;GO:1901363//heterocyclic compound binding;GO:0097159//organic cyclic compound binding;GO:0003676//nucleic acid binding;GO:0005488//binding	GO:0016043//cellular component organization;GO:0051276//chromosome organization;GO:0006325//chromatin organization;GO:0071824//protein-DNA complex subunit organization;GO:0071840//cellular component organization or biogenesis;GO:0009987//cellular process;GO:0071822//protein complex subunit organization;GO:0034728//nucleosome organization;GO:0043933//macromolecular complex subunit organization;GO:…
Unigene0005201	50.33333333	1.333333333	2.7417	1.738	7.0166	0.2987	0	0	3.8321	0.099566667	-5.266328567	4.74E-06	0.000357069	yes	Mlp84B	cysteine and glycine-rich protein 1 [Mucor ambiguus]	-	-	-	-	-	-	-
Unigene0005202	128	0	0.8791	6.3008	9.3101	0	0	0	5.496666667	0.001	-12.42434128	2.28E-10	1.18E-07	yes	--	--	-	-	-	-	-	-	-
Unigene0005204	41.66666667	0	0.2312	3.3332	1.6473	0	0	0	1.737233333	0.001	-10.76257582	4.47E-07	4.50E-05	yes	--	--	-	-	-	-	-	-	-
Unigene0005205	310.3333333	4.333333333	11.9451	3.6471	21.7673	0.5151	0	0	12.45316667	0.1717	-6.180478797	9.34E-06	0.000649942	yes	--	--	-	-	-	-	-	-	-
Unigene0005207	388.6666667	4.666666667	11.1605	5.3874	12.7224	0.3478	0	0	9.756766667	0.115933333	-6.39503579	2.18E-06	0.000182467	yes	RPL5	60S ribosomal protein L5 [Rozella allomycis CSF55]	Genetic Information Processing	Translation	ko03010//Ribosome	K02932	GO:0005840//ribosome;GO:0044464//cell part;GO:0043228//non-membrane-bounded organelle;GO:0044444//cytoplasmic part;GO:0005622//intracellular;GO:0044424//intracellular part;GO:0005623//cell;GO:0030529//intracellular ribonucleoprotein complex;GO:0032991//macromolecular complex;GO:1990904//ribonucleoprotein complex;GO:0005737//cytoplasm;GO:0043229//intracellular organelle;GO:0043232//intracellular n…	-	-
Unigene0005209	233	2	4.2322	6.7697	16.3613	0.2285	0	0	9.121066667	0.076166667	-6.903898981	1.70E-08	3.48E-06	yes	--	--	-	-	-	-	-	-	-
Unigene0005218	59	1.333333333	0.2628	1.5025	3.7755	0.1209	0	0	1.846933333	0.0403	-5.518208143	3.15E-05	0.001824569	yes	--	hypothetical protein BSLG_05689 [Batrachochytrium salamandrivorans]	-	-	-	-	-	-	-
Unigene0005226	669.6666667	18	5.0325	6.0359	19.9586	0.7226	0.0788	0	10.34233333	0.267133333	-5.274857889	0.00010383	0.005044174	yes	CTSC	papain-like cysteine protease C1 [Phytophthora sojae]	-	-	-	-	-	-	-
Unigene0005231	186	4.666666667	6.1809	3.368	7.4119	0.4205	0	0	5.6536	0.140166667	-5.333954609	1.39E-05	0.000907025	yes	RpS4	40S ribosomal protein S4 [Obba rivulosa]	Genetic Information Processing	Translation	ko03010//Ribosome	K02987	GO:0044464//cell part;GO:1990904//ribonucleoprotein complex;GO:0030529//intracellular ribonucleoprotein complex;GO:0005622//intracellular;GO:0005623//cell;GO:0032991//macromolecular complex;GO:0044424//intracellular part	GO:0003723//RNA binding;GO:1901363//heterocyclic compound binding;GO:0003676//nucleic acid binding;GO:0097159//organic cyclic compound binding;GO:0005198//structural molecule activity;GO:0005488//binding	GO:0071704//organic substance metabolic process;GO:0010467//gene expression;GO:0008152//metabolic process;GO:0043170//macromolecule metabolic process
Unigene0005233	114.6666667	5.333333333	0.8371	0.9166	3.1746	0.2236	0	0	1.642766667	0.074533333	-4.462097986	0.000418346	0.016470299	yes	fax	hypothetical protein M427DRAFT_56981 [Gonapodya prolifera JEL478]	-	-	-	-	-	-	-
Unigene0005234	39	2.666666667	1.8138	0.6044	2.4019	0.2449	0.0712	0	1.6067	0.105366667	-3.930610137	0.000150319	0.006766477	yes	--	--	-	-	-	-	-	-	-
Unigene0005238	52.66666667	2.666666667	1.5987	0.723	3.4542	0.2878	0	0	1.9253	0.095933333	-4.326907267	0.000296695	0.012271897	yes	tuba	alpha-tubulin, partial [Spizellomyces punctatus]	Cellular Processes	Transport and catabolism	ko04145//Phagosome	K07374	GO:0005623//cell;GO:0044424//intracellular part;GO:0005622//intracellular;GO:0015630//microtubule cytoskeleton;GO:0005856//cytoskeleton;GO:0043228//non-membrane-bounded organelle;GO:0043229//intracellular organelle;GO:0044464//cell part;GO:0043226//organelle;GO:0032991//macromolecular complex;GO:0043232//intracellular non-membrane-bounded organelle	GO:0016787//hydrolase activity;GO:0016818//hydrolase activity, acting on acid anhydrides, in phosphorus-containing anhydrides;GO:0001882//nucleoside binding;GO:0097367//carbohydrate derivative binding;GO:0032550//purine ribonucleoside binding;GO:0036094//small molecule binding;GO:0005488//binding;GO:0016817//hydrolase activity, acting on acid anhydrides;GO:0005198//structural molecule activity;GO…	GO:0043933//macromolecular complex subunit organization;GO:0071822//protein complex subunit organization;GO:0034622//cellular macromolecular complex assembly;GO:0070271//protein complex biogenesis;GO:0016043//cellular component organization;GO:0065003//macromolecular complex assembly;GO:0009987//cellular process;GO:0044763//single-organism cellular process;GO:0006461//protein complex assembly;GO:…
Unigene0005241	297	6.333333333	4.0277	7.2297	20.0756	0.2392	0.3575	0	10.44433333	0.1989	-5.714533321	7.83E-07	7.16E-05	yes	--	--	-	-	-	-	-	-	-
Unigene0005244	216	2.666666667	3.1624	2.2945	20.7666	0.2366	0.0688	0	8.741166667	0.1018	-6.42401638	6.94E-07	6.57E-05	yes	Glipr2	related to PRY1-strong similarity to the plant PR-1 class of pathogen related proteins [Sporisorium scitamineum]	-	-	-	-	-	-	-
Unigene0005250	839.6666667	23.33333333	7.5763	6.3641	28.0949	1.0433	0.0853	0	14.01176667	0.3762	-5.21899521	0.000217955	0.009291248	yes	Cp1	cathepsin H [Saprolegnia diclina VS20]	-	-	-	-	-	GO:0003824//catalytic activity;GO:0016787//hydrolase activity	-
Unigene0005251	127	0.666666667	1.4578	1.3707	3.5562	0.0164	0.0143	0	2.128233333	0.010233333	-7.700236367	1.76E-11	2.27E-08	yes	Inx2	--	-	-	-	-	-	-	-
Unigene0005252	664.3333333	16.33333333	19.2015	5.0852	32.3629	1.1525	0.098	0.1224	18.8832	0.457633333	-5.366767319	8.37E-06	0.000585791	yes	TAR1	Protein TAR1, partial [Termitomyces sp. J132]	-	-	-	-	GO:0043226//organelle;GO:0005623//cell;GO:0043229//intracellular organelle;GO:0044424//intracellular part;GO:0043227//membrane-bounded organelle;GO:0005622//intracellular;GO:0043231//intracellular membrane-bounded organelle;GO:0044464//cell part	-	GO:0019222//regulation of metabolic process;GO:0031323//regulation of cellular metabolic process;GO:0050789//regulation of biological process;GO:0050794//regulation of cellular process;GO:0065007//biological regulation;GO:0043467//regulation of generation of precursor metabolites and energy
Unigene0005263	154.6666667	0.666666667	18.4114	0.0555	5.4205	0	0	0.1143	7.962466667	0.0381	-7.70728062	1.12E-05	0.000753551	yes	--	beta-lactamase [Mucor ambiguus]	-	-	-	-	-	-	-
Unigene0005280	177.6666667	3.333333333	2.0097	0.7859	2.9258	0.1061	0	0	1.907133333	0.035366667	-5.75287165	2.14E-06	0.000179943	yes	YBX1	cold-shock transcription factor [Phycomyces blakesleeanus NRRL 1555(-)]	-	-	-	-	-	-	-
Unigene0005294	130.3333333	0	0.0886	1.1759	3.384	0	0	0	1.5495	0.001	-10.59758704	1.86E-08	3.69E-06	yes	--	--	-	-	-	-	-	-	-
Unigene0005302	207.6666667	7.333333333	7.6328	3.9185	6.6333	0.5787	0.0505	0	6.061533333	0.209733333	-4.853054711	2.81E-05	0.00168949	yes	Rps6	40S ribosomal protein S6 [Metarhizium acridum CQMa 102]	Genetic Information Processing	Translation	ko03010//Ribosome	K02991	GO:0032991//macromolecular complex;GO:0044424//intracellular part;GO:1990904//ribonucleoprotein complex;GO:0005623//cell;GO:0005622//intracellular;GO:0030529//intracellular ribonucleoprotein complex;GO:0044464//cell part	-	GO:0071704//organic substance metabolic process;GO:0008152//metabolic process;GO:0010467//gene expression;GO:0043170//macromolecule metabolic process
Unigene0005306	115.3333333	3.333333333	7.3771	2.5183	5.7043	0.4491	0	0	5.1999	0.1497	-5.118337752	6.88E-06	0.000492021	yes	rps13	40S ribosomal protein S13 [Batrachochytrium salamandrivorans]	Genetic Information Processing	Translation	ko03010//Ribosome	K02953	GO:0030529//intracellular ribonucleoprotein complex;GO:0015935//small ribosomal subunit;GO:0032991//macromolecular complex;GO:0044391//ribosomal subunit;GO:0044422//organelle part;GO:0044444//cytoplasmic part;GO:0043226//organelle;GO:0043229//intracellular organelle;GO:0044424//intracellular part;GO:0044446//intracellular organelle part;GO:0044464//cell part;GO:0043232//intracellular non-membrane…	GO:0019843//rRNA binding;GO:0005198//structural molecule activity;GO:0003723//RNA binding;GO:0003676//nucleic acid binding;GO:1901363//heterocyclic compound binding;GO:0097159//organic cyclic compound binding;GO:0005488//binding	GO:0006139//nucleobase-containing compound metabolic process;GO:0016070//RNA metabolic process;GO:0044237//cellular metabolic process;GO:0044238//primary metabolic process;GO:0006396//RNA processing;GO:0006364//rRNA processing;GO:0006725//cellular aromatic compound metabolic process;GO:0042274//ribosomal small subunit biogenesis;GO:0008152//metabolic process;GO:0071840//cellular component organiz…
Unigene0005312	20.33333333	1.333333333	0.4509	0.2821	1.3424	0.1333	0	0	0.6918	0.044433333	-3.960640734	0.000985649	0.035544099	yes	Guk1	guanylate kinase [Blastomyces gilchristii SLH14081]	Metabolism	Nucleotide metabolism;Global and Overview	ko01100//Metabolic pathways;ko00230//Purine metabolism	K00942	-	-	GO:0044699//single-organism process;GO:0006793//phosphorus metabolic process;GO:0008152//metabolic process;GO:1901360//organic cyclic compound metabolic process;GO:0034641//cellular nitrogen compound metabolic process;GO:0006139//nucleobase-containing compound metabolic process;GO:0044281//small molecule metabolic process;GO:0044238//primary metabolic process;GO:0006725//cellular aromatic compoun…
Unigene0005320	39	0.666666667	2.1627	1.1551	3.1569	0.1092	0	0	2.158233333	0.0364	-5.889768587	1.87E-07	2.19E-05	yes	Pdia3	protein disulfide-isomerase domain [Allomyces macrogynus ATCC 38327]	Genetic Information Processing	Folding, sorting and degradation	ko04141//Protein processing in endoplasmic reticulum	K09580	-	-	-
Unigene0005328	72.33333333	3.666666667	0.2099	2.8084	2.4421	0.2655	0	0	1.820133333	0.0885	-4.362222873	0.001191764	0.042383336	yes	Ctss	secreted protein [Thraustotheca clavata]	-	-	-	-	-	-	-
Unigene0005329	645	14.33333333	5.9646	3.3762	7.0663	0.3602	0	0	5.469033333	0.120066667	-5.50937827	0.000321513	0.013057277	yes	EF2	elongation factor 2 [Allomyces macrogynus ATCC 38327]	-	-	-	-	-	GO:0097367//carbohydrate derivative binding;GO:0001883//purine nucleoside binding;GO:0032550//purine ribonucleoside binding;GO:0016818//hydrolase activity, acting on acid anhydrides, in phosphorus-containing anhydrides;GO:0003723//RNA binding;GO:0032549//ribonucleoside binding;GO:0003824//catalytic activity;GO:0017111//nucleoside-triphosphatase activity;GO:0016787//hydrolase activity;GO:0001882//…	GO:0009059//macromolecule biosynthetic process;GO:0044237//cellular metabolic process;GO:0071704//organic substance metabolic process;GO:0043170//macromolecule metabolic process;GO:0044260//cellular macromolecule metabolic process;GO:0008152//metabolic process;GO:0009058//biosynthetic process;GO:0034645//cellular macromolecule biosynthetic process;GO:0044249//cellular biosynthetic process;GO:0009…
Unigene0005332	117.3333333	2	2.3328	1.3797	2.5659	0.0352	0.0615	0	2.0928	0.032233333	-6.020737247	2.21E-10	1.18E-07	yes	Nap1l4	nucleosome assembly protein Nap2 (predicted) [Schizosaccharomyces pombe 972h-]	-	-	-	-	-	-	GO:0009987//cellular process
Unigene0005341	340.6666667	4.666666667	7.8911	5.017	9.8388	0.2635	0.0383	0	7.5823	0.1006	-6.235933329	1.06E-07	1.40E-05	yes	rpa-0	large subunit ribosomal protein LP0 [Mortierella verticillata NRRL 6337]	Genetic Information Processing	Translation	ko03010//Ribosome	K02941	-	-	-
Unigene0005342	107.6666667	2.333333333	3.0293	2.5654	2.428	0.1715	0	0	2.674233333	0.057166667	-5.547807369	9.49E-08	1.27E-05	yes	--	--	-	-	-	-	-	-	-
Unigene0005343	1047	35	18.9995	14.6753	47.7714	2.5405	0.0886	0.0276	27.14873333	0.885566667	-4.938140159	0.000297408	0.012271897	yes	FABP4	cellular retinoic acid binding protein [Cordyceps militaris CM01]	-	-	-	-	-	-	-
Unigene0005345	158.3333333	4.333333333	4.442	3.9518	14.8845	0.5268	0.0835	0	7.759433333	0.203433333	-5.253323302	3.30E-06	0.000254217	yes	FABP4	fatty acid-biding protein [Beauveria bassiana ARSEF 2860]	-	-	-	-	-	-	-
Unigene0005346	268	12.33333333	3.083	2.4113	14.2694	0.7917	0.0837	0	6.5879	0.2918	-4.496766868	0.000596052	0.022702876	yes	fabp3	fatty acid-biding protein [Beauveria bassiana ARSEF 2860]	-	-	-	-	-	-	-
Unigene0005348	94.66666667	0	0.1228	0.6274	5.4672	0	0	0	2.072466667	0.001	-11.01713318	4.35E-07	4.45E-05	yes	lamb4	hypothetical protein H310_09251 [Aphanomyces invadans]	-	-	-	-	-	-	-
Unigene0005349	145.6666667	8.333333333	7.8398	16.9298	25.9497	2.7046	0.0983	0	16.90643333	0.9343	-4.177542655	0.00061419	0.023324741	yes	--	--	-	-	-	-	-	-	-
Unigene0005351	174	3.666666667	3.3535	2.1235	5.6133	0.23	0	0	3.696766667	0.076666667	-5.59152072	2.61E-06	0.000213816	yes	sesB	ADP/ATP translocase 1 [Aphanomyces astaci]	-	-	-	-	GO:0016020//membrane	-	GO:0051234//establishment of localization;GO:0051179//localization
Unigene0005353	229.6666667	10	1.8511	1.6542	6.4292	0.4226	0	0	3.3115	0.140866667	-4.555082687	0.001432091	0.049694716	yes	ahcy-1	adenosylhomocysteinase [Lichtheimia corymbifera JMRC:FSU:9682]	Metabolism	Amino acid metabolism;Global and Overview	ko01100//Metabolic pathways;ko00270//Cysteine and methionine metabolism	K01251	GO:0005623//cell;GO:0005737//cytoplasm;GO:0044424//intracellular part;GO:0044444//cytoplasmic part;GO:0044464//cell part;GO:0005622//intracellular	GO:0003824//catalytic activity	GO:0046165//alcohol biosynthetic process;GO:0006066//alcohol metabolic process;GO:1901564//organonitrogen compound metabolic process;GO:1901615//organic hydroxy compound metabolic process;GO:0006639//acylglycerol metabolic process;GO:0044237//cellular metabolic process;GO:0044763//single-organism cellular process;GO:1901575//organic substance catabolic process;GO:0044238//primary metabolic proces…
Unigene0005354	1038	30.66666667	16.8052	9.6629	21.0725	1.251	0.0788	0.0492	15.84686667	0.459666667	-5.107465749	2.31E-05	0.001441621	yes	Ef1alpha48D	Tef1p [Rhizophagus irregularis DAOM 197198w]	Genetic Information Processing	Translation	ko03013//RNA transport	K03231	GO:0044464//cell part;GO:0005623//cell;GO:0005622//intracellular;GO:0044424//intracellular part	GO:0016462//pyrophosphatase activity;GO:0001883//purine nucleoside binding;GO:0097367//carbohydrate derivative binding;GO:0097159//organic cyclic compound binding;GO:0036094//small molecule binding;GO:0003676//nucleic acid binding;GO:0003824//catalytic activity;GO:0003723//RNA binding;GO:0016787//hydrolase activity;GO:0008135//translation factor activity, RNA binding;GO:0016818//hydrolase activit…	GO:0043170//macromolecule metabolic process;GO:0034645//cellular macromolecule biosynthetic process;GO:0009987//cellular process;GO:1901576//organic substance biosynthetic process;GO:0044249//cellular biosynthetic process;GO:0009058//biosynthetic process;GO:0044237//cellular metabolic process;GO:0071704//organic substance metabolic process;GO:0044260//cellular macromolecule metabolic process;GO:0…
Unigene0005355	201.6666667	6	2.6737	1.7872	5.449	0.2896	0	0	3.3033	0.096533333	-5.096736992	9.90E-05	0.004864112	yes	14-3-3zeta	KLLA0F12100p [Kluyveromyces lactis]	-	-	-	-	-	-	-
Unigene0005356	282	0	1.4565	6.9826	9.4236	0	0	0	5.954233333	0.001	-12.53970004	2.72E-12	7.01E-09	yes	--	--	-	-	-	-	-	-	-
Unigene0005360	1553	30.66666667	10.3069	10.2906	49.6282	1.1755	0.1537	0	23.40856667	0.443066667	-5.723368997	3.82E-05	0.002185699	yes	--	--	-	-	-	-	-	-	-
Unigene0005366	240.3333333	6.333333333	8.9878	3.6729	6.5404	0.5035	0	0	6.400366667	0.167833333	-5.253053375	6.16E-05	0.003276311	yes	RPSA	ribosomal protein S2 [Gonapodya prolifera JEL478]	Genetic Information Processing	Translation	ko03010//Ribosome	K02998	GO:0044444//cytoplasmic part;GO:0044446//intracellular organelle part;GO:0043229//intracellular organelle;GO:0005622//intracellular;GO:0030529//intracellular ribonucleoprotein complex;GO:0043226//organelle;GO:0015935//small ribosomal subunit;GO:0044391//ribosomal subunit;GO:0005737//cytoplasm;GO:1990904//ribonucleoprotein complex;GO:0005840//ribosome;GO:0044464//cell part;GO:0044424//intracellula…	GO:0005198//structural molecule activity	GO:0022613//ribonucleoprotein complex biogenesis;GO:0071704//organic substance metabolic process;GO:0043933//macromolecular complex subunit organization;GO:0008152//metabolic process;GO:0071826//ribonucleoprotein complex subunit organization;GO:0044085//cellular component biogenesis;GO:0065003//macromolecular complex assembly;GO:0022618//ribonucleoprotein complex assembly;GO:0009987//cellular pro…
Unigene0005369	133.3333333	1	0.3534	5.1272	7.2075	0.0914	0	0	4.229366667	0.030466667	-7.117066166	3.30E-07	3.60E-05	yes	At1g75040	Osmotin, thaumatin-like protein [Peniophora sp. CONT]	-	-	-	-	-	-	-
Unigene0005372	35.66666667	0	0	0.1239	3.1143	0	0	0	1.0794	0.001	-10.07601388	0.000391736	0.015613649	yes	At1g75040	Osmotin, thaumatin-like protein [Peniophora sp. CONT]	-	-	-	-	-	-	-
Unigene0005373	71.66666667	0	0.3115	2.3194	4.5609	0	0	0	2.397266667	0.001	-11.22717468	2.02E-08	3.88E-06	yes	At1g75040	Osmotin, thaumatin-like protein [Peniophora sp. CONT]	-	-	-	-	-	-	-
Unigene0005374	178.3333333	1.333333333	4.1453	1.9525	6.905	0.0959	0	0	4.334266667	0.031966667	-7.083075794	1.02E-09	3.20E-07	yes	--	--	-	-	-	-	-	-	-
Unigene0005378	1661	44.33333333	18.1001	13.7179	54.0264	2.2088	0.0294	0	28.6148	0.746066667	-5.261313161	0.00068027	0.02553293	yes	--	--	-	-	-	-	-	-	-
Unigene0005380	85.66666667	0	1.0643	1.13	2.1887	0	0	0	1.461	0.001	-10.51274046	2.68E-12	7.01E-09	yes	acpt	--	-	-	-	-	-	-	-
Unigene0005381	289	5	3.9606	2.6372	5.5912	0.2077	0	0	4.063	0.069233333	-5.874934744	6.98E-06	0.000496152	yes	ACPP	--	-	-	-	-	-	-	-
Unigene0005387	645.3333333	6.333333333	23.5436	0.0326	5.5984	0.1694	0.0403	0.0838	9.724866667	0.097833333	-6.635208562	4.24E-05	0.002383683	yes	--	hydrolase, partial [Mucor ambiguus]	-	-	-	-	-	-	-
Unigene0005391	229	7.333333333	3.0059	1.4889	4.092	0.2469	0.0215	0	2.862266667	0.089466667	-4.999664013	2.46E-05	0.001517692	yes	Serbp1	--	-	-	-	-	-	-	-
Unigene0005412	2239	76.66666667	22.2114	16.1636	36.0165	2.3848	0.1044	0	24.79716667	0.829733333	-4.901383731	0.000402074	0.015927075	yes	--	--	-	-	-	-	-	-	-
Unigene0005413	62.33333333	0	0.218	1.3843	2.7721	0	0	0	1.458133333	0.001	-10.50990693	3.29E-08	5.67E-06	yes	AHNAK	Probable transposable element [Penicillium roqueforti FM164]	-	-	-	-	-	-	-
Unigene0005415	1744.333333	62	6.4517	5.6337	19.9372	1.065	0.0417	0	10.6742	0.3689	-4.854754349	0.000817562	0.030072267	yes	AHNAK	Probable transposable element [Penicillium roqueforti FM164]	-	-	-	-	-	GO:0003824//catalytic activity;GO:0016740//transferase activity	GO:0009987//cellular process
Unigene0005416	96.66666667	0	0.0688	1.9761	3.3248	0	0	0	1.7899	0.001	-10.80566327	1.04E-07	1.38E-05	yes	RPII	beta and beta-prime subunits of DNA dependent RNA-polymerase [Glarea lozoyensis ATCC 20868]	Metabolism;Genetic Information Processing	Transcription;Nucleotide metabolism;Global and Overview	ko01100//Metabolic pathways;ko00230//Purine metabolism;ko00240//Pyrimidine metabolism;ko03020//RNA polymerase	K03006	-	-	-
Unigene0005417	328	8	2.5236	2.2443	6.7012	0.2737	0	0	3.823033333	0.091233333	-5.38901294	0.000173085	0.007631161	yes	azin2	ornithine decarboxylase 1 [Phytophthora infestans T30-4]	Metabolism	Global and Overview;Amino acid metabolism;Metabolism of other amino acids	ko01100//Metabolic pathways;ko01110//Biosynthesis of secondary metabolites;ko01130//Biosynthesis of antibiotics;ko00480//Glutathione metabolism;ko00330//Arginine and proline metabolism	K01581	-	-	-
Unigene0005425	270.3333333	3.333333333	1.7082	2.1861	5.6544	0.0918	0.02	0	3.1829	0.037266667	-6.416312239	3.02E-08	5.32E-06	yes	nep-1	zincin [Mortierella elongata AG-77]	-	-	-	-	-	-	-
Unigene0005428	666.6666667	16.33333333	3.0001	2.6329	10.3357	0.3511	0.0136	0.017	5.3229	0.127233333	-5.386663872	3.61E-05	0.002072744	yes	--	--	-	-	-	-	-	-	-
Unigene0005434	2032	36	40.3206	0.2616	48.2125	1.1636	0.1902	0.2058	29.59823333	0.519866667	-5.831225602	2.86E-05	0.001701739	yes	--	permease, partial [Mucor ambiguus]	-	-	-	-	-	-	-
Unigene0005436	552.6666667	4	0.3783	0	55.4522	0.1305	0.2276	0	18.61016667	0.119366667	-7.284547148	0.001093773	0.039223505	yes	--	beta-lactamase [Mucor ambiguus]	-	-	-	-	-	-	-
Unigene0005914	39	0.333333333	4.9354	3.7314	5.7768	0.1216	0	0	4.814533333	0.040533333	-6.892143333	5.22E-09	1.22E-06	yes	--	--	-	-	-	-	-	-	-
Unigene0006182	0	30	0	0	0	0.0757	2.9045	0	0.001	0.9934	9.956230937	0.000859009	0.031328292	yes	MT-CO1	cytochrome oxidase subunit 1, partial (mitochondrion) [Brevilegnia unisperma var. delica] [Brevilegnia unisperma]	Metabolism	Global and Overview;Energy metabolism	ko01100//Metabolic pathways;ko00190//Oxidative phosphorylation	K02256	-	-	-
Unigene0006199	2788.666667	79.66666667	2.3718	167.8083	3.3256	1.355	0.6335	2.8424	57.83523333	1.6103	-5.16654726	0.000101749	0.004980682	yes	cpo	alpha/beta hydrolase [Magnaporthe oryzae 70-15]	-	-	-	-	-	-	-
Unigene0006254	76	0	5.6555	0.8722	2.8092	0	0	0	3.1123	0.001	-11.60376542	9.75E-10	3.20E-07	yes	ATP6	ATP synthase F0 subunit 6 (mitochondrion) [Schizosaccharomyces octosporus]	Metabolism	Energy metabolism;Global and Overview	ko01100//Metabolic pathways;ko00190//Oxidative phosphorylation	K02126	-	-	-
Unigene0006267	30.33333333	1.333333333	2.9253	2.654	2.4117	0.346	0	0	2.663666667	0.115333333	-4.529532111	1.11E-05	0.000749455	yes	RPL39	ribosomal 60S subunit protein L39 [Rhizophagus irregularis DAOM 197198w]	Genetic Information Processing	Translation	ko03010//Ribosome	K02924	GO:0005622//intracellular;GO:0015934//large ribosomal subunit;GO:0044424//intracellular part;GO:0043232//intracellular non-membrane-bounded organelle;GO:0032991//macromolecular complex;GO:0043228//non-membrane-bounded organelle;GO:0044391//ribosomal subunit;GO:0030529//intracellular ribonucleoprotein complex;GO:0044422//organelle part;GO:0043229//intracellular organelle;GO:0044444//cytoplasmic pa…	-	GO:0008152//metabolic process;GO:0043170//macromolecule metabolic process;GO:0010467//gene expression;GO:0071704//organic substance metabolic process
Unigene0006485	3122.333333	179.3333333	1.1493	151.9517	3.865	1.8715	1.7148	5.1089	52.322	2.8984	-4.174089073	0.000977273	0.035341038	yes	exgB	beta-1,6-glucanase [Metarhizium acridum CQMa 102]	-	-	-	-	-	-	-
Unigene0006542	6425.666667	41.33333333	0.9337	373.8201	4.0489	0.7805	0.3565	1.2134	126.2675667	0.783466667	-7.332396503	4.07E-06	0.000308067	yes	--	hypothetical protein SNOG_12542 [Parastagonospora nodorum SN15]	-	-	-	-	-	-	-
Unigene0006822	87.66666667	0	5.8364	0.8573	2.9285	0	0	0	3.2074	0.001	-11.64718857	4.21E-10	1.78E-07	yes	COII	cytochrome c oxidase subunit 2 (mitochondrion) [Rhizopus oryzae]	Metabolism	Global and Overview;Energy metabolism	ko01100//Metabolic pathways;ko00190//Oxidative phosphorylation	K02261	GO:0016020//membrane	-	GO:0044699//single-organism process
Unigene0006935	80	0.666666667	2.6667	1.2977	4.3277	0.0681	0	0	2.764033333	0.0227	-6.927938907	1.50E-09	4.50E-07	yes	--	--	-	-	-	-	-	-	-
Unigene0007014	18	0	0.756	0.3311	1.7774	0	0	0	0.954833333	0.001	-9.899105122	5.99E-06	0.000440399	yes	H2afx	histone H2A.X [Spizellomyces punctatus DAOM BR117]	-	-	-	-	GO:0032991//macromolecular complex;GO:0044464//cell part;GO:0005694//chromosome;GO:0043231//intracellular membrane-bounded organelle;GO:0005623//cell;GO:0043227//membrane-bounded organelle;GO:0005622//intracellular;GO:0044446//intracellular organelle part;GO:0044424//intracellular part;GO:0044422//organelle part;GO:0043228//non-membrane-bounded organelle;GO:0043232//intracellular non-membrane-bou…	GO:0046983//protein dimerization activity;GO:0005488//binding;GO:0005515//protein binding	GO:0006325//chromatin organization;GO:0071840//cellular component organization or biogenesis;GO:0034728//nucleosome organization;GO:0051276//chromosome organization;GO:0043933//macromolecular complex subunit organization;GO:0009987//cellular process;GO:0006996//organelle organization;GO:0016043//cellular component organization;GO:0071822//protein complex subunit organization;GO:0071824//protein-D…
Unigene0007084	28	0	2.1001	1.1846	2.3124	0	0	0	1.8657	0.001	-10.86550131	2.29E-08	4.33E-06	yes	--	--	-	-	-	-	-	-	-
Unigene0007092	1072.333333	47.66666667	0.3201	77.5682	8.6051	1.2742	0.911	1.4421	28.83113333	1.2091	-4.575622075	0.000725657	0.027000326	yes	eef1g-a	glutathione S-transferase, partial [Cenococcum geophilum 1.58]	-	-	-	-	-	-	-
Unigene0007194	10.66666667	0.333333333	0.4192	0.4016	0.952	0.0542	0	0	0.590933333	0.018066667	-5.031593125	0.000259727	0.010821118	yes	--	--	-	-	-	-	-	-	-
Unigene0007209	91.66666667	0	0	9.9965	0.3682	0	0	0	3.4549	0.001	-11.75442824	5.05E-05	0.002766756	yes	M2A	related to KP4 killer toxin [Fusarium proliferatum]	-	-	-	-	-	-	GO:0051704//multi-organism process
Unigene0007692	3405.666667	1262.666667	63.9333	36.8408	48.537	16.9477	22.6838	12.9578	49.77036667	17.52976667	-1.505480223	0.000474301	0.018392016	yes	cpaO	Beta-cyclopiazonate dehydrogenase 2 [Colletotrichum chlorophyti]	-	-	-	-	-	-	-
Unigene0007862	89	4.666666667	6.6201	3.5917	6.4376	0.4321	0.1615	0.2687	5.5498	0.287433333	-4.271136497	1.95E-07	2.26E-05	yes	RPS27A	probable ubiquitin/ribosomal protein S27a fusion protein [Melanopsichium pennsylvanicum 4]	Genetic Information Processing	Translation	ko03010//Ribosome	K02977	GO:0043229//intracellular organelle;GO:0044464//cell part;GO:0032991//macromolecular complex;GO:1990904//ribonucleoprotein complex;GO:0044424//intracellular part;GO:0044422//organelle part;GO:0044391//ribosomal subunit;GO:0044446//intracellular organelle part;GO:0043226//organelle;GO:0005622//intracellular;GO:0044444//cytoplasmic part;GO:0005623//cell;GO:0030529//intracellular ribonucleoprotein c…	GO:0005198//structural molecule activity	GO:0044260//cellular macromolecule metabolic process;GO:0010467//gene expression;GO:0008152//metabolic process;GO:0006807//nitrogen compound metabolic process;GO:0071840//cellular component organization or biogenesis;GO:0034660//ncRNA metabolic process;GO:0034641//cellular nitrogen compound metabolic process;GO:0044085//cellular component biogenesis;GO:0006139//nucleobase-containing compound meta…
Unigene0007863	98	6.666666667	3.8608	2.6226	4.5464	0.74	0	0	3.6766	0.246666667	-3.89773755	0.001231284	0.043548232	yes	COII	cytochrome c oxidase subunit 2 (mitochondrion) (mitochondrion) [Phlebia radiata]	Metabolism	Energy metabolism;Global and Overview	ko01100//Metabolic pathways;ko00190//Oxidative phosphorylation	K02261	GO:0016020//membrane	-	-
Unigene0007876	225.6666667	12	6.5572	3.9489	12.8591	1.1537	0.0592	0	7.7884	0.4043	-4.267828872	0.00074677	0.027705809	yes	COIII	cytochrome oxidase subunit 3, partial (mitochondrion) [Suillus pictus]	Metabolism	Global and Overview;Energy metabolism	ko01100//Metabolic pathways;ko00190//Oxidative phosphorylation	K02262	-	-	-
Unigene0008211	23	3.333333333	0.3852	0.3083	0.38	0.092	0.0535	0	0.357833333	0.0485	-2.883231133	0.001188241	0.042375096	yes	--	hypothetical protein DHEL01_00620 [Diaporthe helianthi]	-	-	-	-	-	-	-
Unigene0008361	29574.66667	735.3333333	18.4177	1872.3273	49.026	14.6946	10.9179	20.0683	646.5903333	15.22693333	-5.408154618	1.07E-05	0.000731785	yes	--	hypothetical protein FOXG_22356 [Fusarium oxysporum f. sp. lycopersici 4287]	-	-	-	-	-	-	-
Unigene0008472	34	4.666666667	0.8576	1.2019	1.6496	0.213	0.1238	0.1545	1.236366667	0.163766667	-2.91639302	0.00021034	0.00905658	yes	--	NAD(P)-binding protein [Glonium stellatum]	-	-	-	-	-	-	-
Unigene0008477	468.6666667	9.333333333	1.1318	45.8541	1.2768	0.2603	0.3972	0.2125	16.08756667	0.29	-5.793749417	5.71E-05	0.00304802	yes	--	hypothetical protein ASPZODRAFT_25880 [Penicilliopsis zonata CBS 506.65]	-	-	-	-	-	-	-
Unigene0008664	34.33333333	0.666666667	3.1388	3.1146	4.4027	0.203	0	0	3.552033333	0.067666667	-5.714055989	1.37E-07	1.69E-05	yes	rpl31	60S ribosomal protein L31 [Aphanomyces astaci]	Genetic Information Processing	Translation	ko03010//Ribosome	K02910	GO:0030529//intracellular ribonucleoprotein complex;GO:0005623//cell;GO:0005622//intracellular;GO:0044464//cell part;GO:1990904//ribonucleoprotein complex;GO:0044424//intracellular part;GO:0032991//macromolecular complex	-	GO:0071704//organic substance metabolic process;GO:0008152//metabolic process;GO:0010467//gene expression;GO:0043170//macromolecule metabolic process
Unigene0008676	74.66666667	2.666666667	1.0003	1.5689	3.8716	0.2238	0	0	2.146933333	0.0746	-4.846957953	2.83E-05	0.001694441	yes	oaz2	hypothetical protein RirG_061300 [Rhizophagus irregularis DAOM 197198w]	-	-	-	-	-	-	-
Unigene0008726	12.33333333	0.666666667	0.7704	0.7381	0.3602	0.0997	0	0	0.6229	0.033233333	-4.228297663	0.000463358	0.018021951	yes	--	--	-	-	-	-	-	-	-
Unigene0008796	838.3333333	19.66666667	0.1219	76.5379	7.0665	1.0092	0.385	0.4462	27.90876667	0.613466667	-5.507589605	0.000353107	0.014210203	yes	pi	Papain inhibitor [Tolypocladium ophioglossoides CBS 100239]	-	-	-	-	-	-	-
Unigene0009008	1931	39	0.2092	18.5564	0.4308	0.1537	0.1422	0.0546	6.3988	0.116833333	-5.775277526	4.91E-05	0.002713505	yes	lovF	similar to polyketide synthase [Leptosphaeria maculans JN3]	-	-	-	-	-	GO:0046872//metal ion binding;GO:0043167//ion binding;GO:0043169//cation binding;GO:0005488//binding;GO:0003824//catalytic activity;GO:0046914//transition metal ion binding	GO:0044699//single-organism process;GO:0008152//metabolic process;GO:0044710//single-organism metabolic process
Unigene0009609	3513	238.3333333	2.8964	186.1646	2.6862	6.3743	1.9077	4.0872	63.91573333	4.123066667	-3.954381411	0.001229322	0.043548232	yes	TKPR1	aldehyde reductase 2 [Aspergillus udagawae]	-	-	-	-	-	GO:0048037//cofactor binding;GO:0005488//binding	-
Unigene0009641	11.33333333	0	0.1633	0.3577	1.4546	0	0	0	0.658533333	0.001	-9.363112658	0.000186755	0.008095238	yes	Prss16	secreted protein [Thraustotheca clavata]	-	-	-	-	-	-	-
Unigene0009656	56	4.333333333	1.1602	1.854	2.5804	0.4219	0	0	1.864866667	0.140633333	-3.729061993	0.001416842	0.04929845	yes	MT-ND1	NADH dehydrogenase subunit 1 (mitochondrion) [Paracoccidioides brasiliensis]	Metabolism	Energy metabolism;Global and Overview	ko01100//Metabolic pathways;ko00190//Oxidative phosphorylation	K03878	-	-	-
Unigene0009702	0	13	0	0	0	3.5696	0.1831	0.3428	0.001	1.365166667	10.41486138	0.000511347	0.019709821	yes	--	--	-	-	-	-	-	-	-
Unigene0009752	94.66666667	1.333333333	5.474	3.5962	5.7437	0.103	0.0898	0	4.937966667	0.064266667	-6.263702642	1.77E-10	1.09E-07	yes	RpL24	60S ribosomal protein L24 [Schizosaccharomyces cryophilus OY26]	Genetic Information Processing	Translation	ko03010//Ribosome	K02896	-	-	-
Unigene0009810	26.33333333	0	1.5297	0.8664	1.9731	0	0	0	1.4564	0.001	-10.50819093	5.39E-08	7.97E-06	yes	--	--	-	-	-	-	-	-	-
Unigene0009813	101	4.333333333	5.0836	1.616	6.2653	0.5516	0	0	4.321633333	0.183866667	-4.554844811	0.000158211	0.007072268	yes	ATP6	ATPase subunit 6, partial (mitochondrion) [Serendipita vermifera]	Metabolism	Global and Overview;Energy metabolism	ko01100//Metabolic pathways;ko00190//Oxidative phosphorylation	K02126	GO:0043231//intracellular membrane-bounded organelle;GO:0043227//membrane-bounded organelle;GO:0005622//intracellular;GO:0044464//cell part;GO:0005623//cell;GO:0043229//intracellular organelle;GO:0043226//organelle;GO:0044424//intracellular part	-	-
Unigene0010529	26	0	1.6997	0.7701	2.3176	0	0	0	1.5958	0.001	-10.64006414	1.19E-07	1.52E-05	yes	COX6A1	Cox13p [Paracoccidioides brasiliensis]	Metabolism	Energy metabolism;Global and Overview	ko01100//Metabolic pathways;ko00190//Oxidative phosphorylation	K02266	GO:0043229//intracellular organelle;GO:0044429//mitochondrial part;GO:0044464//cell part;GO:0043231//intracellular membrane-bounded organelle;GO:0044422//organelle part;GO:0031090//organelle membrane;GO:0005622//intracellular;GO:0031975//envelope;GO:0043226//organelle;GO:0044424//intracellular part;GO:0031966//mitochondrial membrane;GO:0031967//organelle envelope;GO:0044446//intracellular organel…	-	GO:0055114//oxidation-reduction process;GO:0007005//mitochondrion organization;GO:0006996//organelle organization;GO:0016043//cellular component organization;GO:0008152//metabolic process;GO:0044763//single-organism cellular process;GO:0006091//generation of precursor metabolites and energy;GO:0044699//single-organism process;GO:0071840//cellular component organization or biogenesis;GO:0045333//c…
Unigene0010582	8.333333333	0	0.1572	0.4303	1.512	0	0	0	0.699833333	0.001	-9.450867572	0.000641063	0.024131714	yes	--	--	-	-	-	-	-	-	-
Unigene0010599	27	0	1.3505	1.1375	1.9428	0	0	0	1.476933333	0.001	-10.52838899	2.32E-08	4.33E-06	yes	Vha13	probable vacuolar atp synthase subunit g (vma-10) [Melanopsichium pennsylvanicum 4]	Metabolism;Cellular Processes	Energy metabolism;Global and Overview;Transport and catabolism	ko01100//Metabolic pathways;ko00190//Oxidative phosphorylation;ko04145//Phagosome	K02152	-	-	-
Unigene0010689	69.66666667	2.666666667	7.9394	4.1692	5.5411	0.6708	0	0	5.883233333	0.2236	-4.717617162	1.18E-05	0.000784611	yes	RPS27	40S ribosomal protein S27 [Puccinia triticina 1-1 BBBD Race 1]	Genetic Information Processing	Translation	ko03010//Ribosome	K02978	GO:0005623//cell;GO:0005622//intracellular;GO:0005737//cytoplasm;GO:0044464//cell part;GO:0030529//intracellular ribonucleoprotein complex;GO:0032991//macromolecular complex;GO:1990904//ribonucleoprotein complex;GO:0044444//cytoplasmic part;GO:0044424//intracellular part	GO:0043169//cation binding;GO:0043167//ion binding;GO:0005488//binding	GO:0010467//gene expression;GO:0008152//metabolic process;GO:0071704//organic substance metabolic process;GO:0043170//macromolecule metabolic process
Unigene0010798	128	3.333333333	13.9269	2.5895	18.5345	0.7252	0.1581	0	11.68363333	0.294433333	-5.310404167	2.79E-06	0.000224613	yes	--	atp synthase subunit beta [Plasmopara halstedii]	-	-	-	-	-	-	-
Unigene0010833	34	0	4.7289	2.4366	2.6755	0	0	0	3.280333333	0.001	-11.67962671	5.39E-09	1.24E-06	yes	RpL29	ribosomal 60S subunit protein L29 [Rhizophagus irregularis DAOM 197198w]	Genetic Information Processing	Translation	ko03010//Ribosome	K02905	GO:0005623//cell;GO:0005622//intracellular;GO:0044464//cell part	-	-
Unigene0010855	86.66666667	4.333333333	8.8524	1.0293	11.3025	0.7297	0.0707	0.2647	7.0614	0.355033333	-4.313927854	6.22E-05	0.003297762	yes	--	atp synthase subunit beta [Plasmopara halstedii]	-	-	-	-	-	-	-
Unigene0010864	11.33333333	0	0.5934	0.1	0.9269	0	0	0	0.5401	0.001	-9.077082738	0.000137325	0.006247069	yes	--	--	-	-	-	-	-	-	-
Unigene0011510	131	2	2.5412	2.909	6.5734	0.1793	0	0	4.007866667	0.059766667	-6.067349621	3.96E-08	6.29E-06	yes	fth1-a	ferritin, partial [Conidiobolus coronatus NRRL 28638]	-	-	-	-	-	-	-
Unigene0011511	22.33333333	0.666666667	2.2607	1.1725	0.6994	0.1231	0	0	1.377533333	0.041033333	-5.069147063	2.03E-05	0.001291615	yes	--	--	-	-	-	-	-	-	-
Unigene0011530	16.66666667	0	0.677	0.3706	1.1757	0	0	0	0.7411	0.001	-9.533524415	3.14E-06	0.000247654	yes	--	--	-	-	-	-	-	-	-
Unigene0011655	19.66666667	0	0.8096	0.39	0.796	0	0	0	0.6652	0.001	-9.377644358	4.71E-07	4.69E-05	yes	--	--	-	-	-	-	-	-	-
Unigene0011863	8.666666667	0	0.4451	0.2437	1.3477	0	0	0	0.678833333	0.001	-9.406913598	0.000381535	0.015266339	yes	AGO3	argonaute-like protein [Laccaria bicolor S238N-H82]	-	-	-	-	-	-	-
Unigene0011874	1503.333333	13	0.5196	158.1851	1.5616	0.0672	0.3223	0.9509	53.4221	0.4468	-6.901663693	0.00011964	0.00556045	yes	--	NRPS-like enzyme [Byssochlamys spectabilis No. 5]	-	-	-	-	-	-	-
Unigene0012039	39.66666667	0	0.7957	1.3068	6.3065	0	0	0	2.803	0.001	-11.45275603	3.76E-07	3.94E-05	yes	--	--	-	-	-	-	-	-	-
Unigene0012114	11	0	1.201	0.4641	0.755	0	0	0	0.8067	0.001	-9.655888446	3.85E-05	0.002195677	yes	SSR1	--	-	-	-	-	-	-	-
Unigene0012191	666.6666667	5.666666667	0.3543	75.9554	1.2116	0.1467	0.1599	0.3192	25.84043333	0.2086	-6.952747296	4.89E-05	0.002711036	yes	--	Protein of unknown function DUF3328 [Penicillium expansum]	-	-	-	-	-	-	-
Unigene0012317	67.66666667	3.333333333	4.2566	1.9192	4.4421	0.5183	0	0	3.5393	0.172766667	-4.356567255	0.000115958	0.00544831	yes	RpLP1	60s acidic ribosomal protein p1 [Ophiostoma piceae UAMH 11346]	Genetic Information Processing	Translation	ko03010//Ribosome	K02942	-	-	-
Unigene0012320	29.66666667	0.333333333	1.9829	1.0218	2.4308	0.0604	0	0	1.811833333	0.020133333	-6.491720392	1.79E-07	2.11E-05	yes	--	--	-	-	-	-	-	-	-
Unigene0012343	59	0	1.7702	3.7004	9.7172	0	0	0	5.0626	0.001	-12.30566278	3.55E-09	8.80E-07	yes	--	--	-	-	-	-	-	-	-
Unigene0012390	17	0	0.8431	0.4971	2.1486	0	0	0	1.162933333	0.001	-10.18355268	6.03E-06	0.000440764	yes	--	--	-	-	-	-	-	-	-
Unigene0012416	10.66666667	0	0.7173	0.5712	0.906	0	0	0	0.7315	0.001	-9.514714054	3.07E-05	0.00178592	yes	--	--	-	-	-	-	-	-	-
Unigene0012491	2468.666667	186.3333333	1.3256	56.665	1.2445	1.1067	1.5003	1.5343	19.74503333	1.380433333	-3.838296682	0.00100083	0.035990737	yes	--	polysaccharide lyase family 20 protein [Lepidopterella palustris CBS 459.81]	-	-	-	-	-	-	-
Unigene0012516	0.333333333	9.666666667	0	0	0.068	1.1197	0.4594	0.2867	0.022666667	0.621933333	4.778115792	0.000967197	0.035075187	yes	--	BAHD acyltransferase DCR [Fusarium oxysporum f. sp. cubense race 4]	-	-	-	-	-	-	-
Unigene0012572	25.66666667	0.666666667	0.2064	0.791	1.8383	0	0.0621	0	0.945233333	0.0207	-5.512967834	5.62E-05	0.003024632	yes	--	--	-	-	-	-	-	-	-
Unigene0012575	384	18	15.0618	3.2741	26.1569	1.2226	0.3998	0.4158	14.83093333	0.6794	-4.448204363	1.39E-05	0.000907025	yes	--	rrna promoter binding protein [Ceraceosorus bombacis]	-	-	-	-	-	-	-
Unigene0012818	57.33333333	1.333333333	4.481	2.0554	4.3358	0.2507	0	0	3.624066667	0.083566667	-5.438538094	3.00E-07	3.30E-05	yes	Serp2	stress-associated endoplasmic reticulum protein 2-like [Plasmopara halstedii]	-	-	-	-	-	-	-
