# Supplementary material for: Comparative Transcriptomics and Gene Knockout Reveal Virulence Factors of Arthrinium phaeospermum in Bambusa pervariabilis × Dendrocalamopsis grandis
Source: J Fungi (Basel). 2021 Nov 24;7(12):1001. doi: 10.3390/jof7121001 (PMC8705590; doi:10.3390/jof7121001)
Supplement: Supplementary file 1 [file jof-07-01001-s001.zip › Table S3. Differential genes between CK-vs.-T2.xls]

Table S3. Differential genes between CK-VS-T2
GeneID	CK_count	T2_count	Ck-1_rpkm	Ck-2_rpkm	Ck-3_rpkm	T2-1_rpkm	T2-2_rpkm	T2-3_rpkm	CK_rpkm	T2_rpkm	log2 Ratio(T2/CK)	Pvalue	FDR	significant	Symbol	Description	KEGG_A_class	KEGG_B_class	Pathway	K_ID	GO Component	GO Function	GO Process
Unigene0003761	412.6666667	0	0	24.6407	43.9271	0	0	0	22.85593333	0.001	-14.48028111	1.90E-06	0.00063434	yes	--	--	-	-	-	-	-	-	-
Unigene0005042	251.6666667	0	0	7.1496	24.0133	0	0	0	10.38763333	0.001	-13.34257937	6.33E-06	0.001562016	yes	--	TATA binding protein associated factor, partial [Trachipleistophora hominis]	-	-	-	-	-	-	-
Unigene0004982	168.6666667	0	0	5.6667	10.1039	0	0	0	5.256866667	0.001	-12.35998743	8.41E-06	0.001933757	yes	--	--	-	-	-	-	-	-	-
Unigene0005043	94	0	0	6.6167	6.644	0	0	0	4.420233333	0.001	-12.10990681	2.39E-05	0.004276194	yes	--	TATA binding protein associated factor, partial [Trachipleistophora hominis]	-	-	-	-	-	-	-
Unigene0002048	53	0	0	5.9932	3.641	0	0	0	3.2114	0.001	-11.64898666	0.000125728	0.011108281	yes	--	--	-	-	-	-	-	-	-
Unigene0004410	65.33333333	0	0	3.5123	4.0375	0	0	0	2.5166	0.001	-11.29726021	6.44E-05	0.007519864	yes	--	--	-	-	-	-	-	-	-
Unigene0000079	50.66666667	0	0	3.2265	2.1694	0	0	0	1.798633333	0.001	-10.8126854	0.000133024	0.011443578	yes	--	--	-	-	-	-	-	-	-
Unigene0010648	11.33333333	0	0.7748	0.5399	1.2044	0	0	0	0.8397	0.001	-9.713730177	0.000259747	0.017237884	yes	RpL31	60S ribosomal protein L31 [Aphanomyces astaci]	Genetic Information Processing	Translation	ko03010//Ribosome	K02910	GO:0005737//cytoplasm;GO:0044444//cytoplasmic part;GO:0044464//cell part;GO:0005623//cell;GO:1990904//ribonucleoprotein complex;GO:0005622//intracellular;GO:0032991//macromolecular complex;GO:0044424//intracellular part;GO:0030529//intracellular ribonucleoprotein complex	-	GO:0043170//macromolecule metabolic process;GO:0008152//metabolic process;GO:0010467//gene expression;GO:0071704//organic substance metabolic process
Unigene0004295	8308.666667	16	0.1706	581.8403	0.0456	0.9772	0	0.0737	194.0188333	0.3503	-9.113389998	0.000419498	0.022546835	yes	hfb1	hydrophobin [Trichoderma atroviride IMI 206040]	-	-	-	-	-	-	-
Unigene0008877	1996.666667	4.666666667	0.1334	436.7341	0.4275	0.9721	0	0	145.765	0.324033333	-8.813286406	0.000541879	0.026155864	yes	grg-1	glucose-repressible protein [Trichoderma gamsii]	-	-	-	-	-	-	-
Unigene0005088	3626	39.33333333	734.1527	0.8169	3.0441	0.9887	1.0492	4.9229	246.0045667	2.320266667	-6.728250664	0.000113434	0.010300472	yes	--	permease, partial [Mucor ambiguus]	-	-	-	-	-	-	-
Unigene0008572	10879	134.3333333	214.6943	7.2647	24.0663	0.638	0.601	1.4011	82.00843333	0.880033333	-6.542070296	8.81E-11	5.76E-07	yes	fet4	Low affinity iron permease, Fet4 [Sporothrix insectorum RCEF 264]	-	-	-	-	-	-	-
Unigene0000699	2904.333333	45.33333333	0.0314	149.1941	0.4359	0.9149	0.8495	0.1356	49.88713333	0.633333333	-6.299558947	0.000672717	0.029090277	yes	--	xylosidase/arabinosidase [Coprinopsis cinerea okayama7#130]	-	-	-	-	-	-	-
Unigene0008140	7998.666667	133	0.1923	385.4744	2.8292	1.4477	2.5052	1.0991	129.4986333	1.684	-6.264900924	0.000137729	0.011618456	yes	JLP1	taurine dioxygenase [Microdochium bolleyi]	-	-	-	-	-	GO:0016491//oxidoreductase activity;GO:0003824//catalytic activity	GO:0008152//metabolic process;GO:0044710//single-organism metabolic process;GO:0044699//single-organism process
Unigene0000938	14174	228	492.3797	1.5379	4.1905	1.5967	0.3802	5.1685	166.0360333	2.3818	-6.123300286	0.000106828	0.010092658	yes	--	hydrolase, partial [Mucor ambiguus]	-	-	-	-	-	-	-
Unigene0005376	4627.333333	117.3333333	338.3885	0.5674	3.8764	2.1326	0.5153	5.16	114.2774333	2.602633333	-5.456424654	0.000425526	0.022710922	yes	--	hydrolase, partial [Mucor ambiguus]	-	-	-	-	-	-	-
Unigene0005265	3177	79.66666667	589.5429	0.8915	7.028	6.1958	0.5813	7.1441	199.1541333	4.6404	-5.423492442	0.000642253	0.028662444	yes	--	beta-lactamase [Mucor ambiguus]	-	-	-	-	-	-	-
Unigene0011874	1503.333333	51	0.5196	158.1851	1.5616	0.2029	2.7377	1.0663	53.4221	1.335633333	-5.321840779	0.001084516	0.039174396	yes	--	NRPS-like enzyme [Byssochlamys spectabilis No. 5]	-	-	-	-	-	-	-
Unigene0000028	174	6	1.0486	0.9812	8.5578	0	0.2654	0	3.5292	0.088466667	-5.318063415	0.000731178	0.030448671	yes	--	--	-	-	-	-	-	-	-
Unigene0007423	12.66666667	0.333333333	0.6344	0.2315	1.243	0.0551	0	0	0.702966667	0.018366667	-5.258294558	0.001395817	0.045974075	yes	--	--	-	-	-	-	-	-	-
Unigene0006143	426	17	0.4162	20.0831	0.2542	0.2941	0.138	0.2569	6.917833333	0.229666667	-4.912706869	0.000827386	0.032587051	yes	dmoA	HK97 family phage prohead protease [Colletotrichum gloeosporioides Cg-14]	-	-	-	-	-	GO:0003824//catalytic activity;GO:0016787//hydrolase activity;GO:0016491//oxidoreductase activity	GO:0044699//single-organism process;GO:0044238//primary metabolic process;GO:0043170//macromolecule metabolic process;GO:0019538//protein metabolic process;GO:0008152//metabolic process;GO:0044710//single-organism metabolic process;GO:0071704//organic substance metabolic process
Unigene0006458	991	42.33333333	0.1414	73.1977	3.3001	1.4482	0.6928	0.6111	25.5464	0.917366667	-4.799477704	0.001166418	0.041549402	yes	SAR2567	Short-chain type dehydrogenase/reductase [Valsa mali var. pyri] [Valsa mali]	-	-	-	-	-	-	-
Unigene0003965	84.66666667	4.333333333	1.5361	1.8822	6.4495	0	0.3678	0	3.289266667	0.1226	-4.745735091	0.00075576	0.03078605	yes	--	--	-	-	-	-	-	-	-
Unigene0001090	12443	784	1.9308	351.9822	7.7334	8.1256	4.5421	6.1843	120.5488	6.284	-4.261790299	0.000475587	0.024483361	yes	--	methyltransferase [Purpureocillium lilacinum]	-	-	-	-	-	-	-
Unigene0006199	2788.666667	192.3333333	2.3718	167.8083	3.3256	1.225	5.1221	2.7218	57.83523333	3.022966667	-4.257911677	0.000509854	0.025445982	yes	cpo	alpha/beta hydrolase [Magnaporthe oryzae 70-15]	-	-	-	-	-	-	-
Unigene0010340	18.66666667	1.333333333	0.7283	0.435	0.7784	0	0	0.1144	0.647233333	0.038133333	-4.085161359	0.001582998	0.049531443	yes	MTH_209	Had-superfamily subfamily variant 1 [Colletotrichum higginsianum IMI 349063]	-	-	-	-	-	-	-
Unigene0009424	92.33333333	6.666666667	5.7331	0.4681	0.8599	0.1571	0.0778	0.2173	2.3537	0.150733333	-3.964860051	0.00085921	0.033537408	yes	C25G4.2	UPF0483 protein C25G4.2 [Valsa mali var. pyri] [Valsa mali]	-	-	-	-	-	-	-
Unigene0006204	52	4.333333333	2.5161	0.8337	2.0167	0	0.1536	0.2003	1.788833333	0.117966667	-3.922567811	0.000747957	0.03078605	yes	--	--	-	-	-	-	-	-	-
Unigene0011688	202	16.33333333	8.2058	2.6222	11.4795	0.1467	0.1907	1.1565	7.435833333	0.497966667	-3.900373356	0.000387762	0.021436884	yes	--	ring finger protein [Marssonina brunnea f. sp. 'multigermtubi' MB_m1]	-	-	-	-	-	-	-
Unigene0010234	841.6666667	70.66666667	1.4034	38.9285	1.2257	0.7857	0.8754	1.1345	13.85253333	0.931866667	-3.893882482	0.001232238	0.043082199	yes	fgaOx3	Chanoclavine-I aldehyde reductase [Neonectria ditissima]	-	-	-	-	-	GO:0000166//nucleotide binding;GO:0005488//binding;GO:1901363//heterocyclic compound binding;GO:0036094//small molecule binding;GO:0097159//organic cyclic compound binding;GO:0032553//ribonucleotide binding;GO:1901265//nucleoside phosphate binding;GO:0097367//carbohydrate derivative binding;GO:0003824//catalytic activity	GO:0044699//single-organism process;GO:0008152//metabolic process;GO:0044710//single-organism metabolic process
Unigene0002465	2364	185.3333333	29.16	2.3865	5.652	0.9734	0.6951	0.8971	12.3995	0.8552	-3.857876283	1.62E-06	0.000605953	yes	--	hypothetical protein CPAR2_806420 [Candida parapsilosis]	-	-	-	-	-	-	-
Unigene0005933	625	49.33333333	23.6464	2.5991	8.5011	1.0566	0.6727	0.689	11.5822	0.8061	-3.844806682	5.12E-05	0.006568043	yes	rsmC	protoporphyrinogen oxidase [Magnaporthiopsis poae ATCC 64411]	-	-	-	-	-	-	-
Unigene0005145	199	16.66666667	3.0439	1.1772	4.5065	0.1745	0.216	0.2172	2.9092	0.202566667	-3.844153785	3.80E-05	0.005517738	yes	--	putative gpi anchored protein [Eutypa lata UCREL1]	-	-	-	-	-	-	-
Unigene0006485	3122.333333	282	1.1493	151.9517	3.865	2.984	5.9028	2.132	52.322	3.672933333	-3.832413073	0.001490612	0.048316808	yes	exgB	beta-1,6-glucanase [Metarhizium acridum CQMa 102]	-	-	-	-	-	-	-
Unigene0011823	1532	133.6666667	54.3059	18.1734	24.9951	1.7946	3.6974	1.4892	32.49146667	2.327066667	-3.803476421	2.02E-07	0.000120364	yes	--	--	-	-	-	-	-	-	-
Unigene0007851	529.6666667	45.33333333	21.3156	6.1243	29.1585	1.1365	0.8442	2.1219	18.86613333	1.367533333	-3.786150865	3.11E-05	0.004898943	yes	--	hypothetical protein NECHADRAFT_52109 [Nectria haematococca mpVI 77-13-4]	-	-	-	-	-	-	-
Unigene0005934	2313.666667	193.3333333	83.9911	12.7459	38.6606	4.6272	2.4236	2.9702	45.13253333	3.340333333	-3.756103779	4.17E-08	4.19E-05	yes	prmB	protoporphyrinogen oxidase [Magnaporthiopsis poae ATCC 64411]	-	-	-	-	-	-	GO:0008152//metabolic process
Unigene0002135	30.33333333	2.666666667	1.8238	0.4608	0.3298	0.0584	0.0868	0.0485	0.871466667	0.064566667	-3.75458403	0.001560606	0.049348502	yes	--	--	-	-	-	-	-	-	-
Unigene0010836	54	5.333333333	1.1515	0.7164	2.6011	0.0273	0.1822	0.1357	1.489666667	0.115066667	-3.694447675	0.000777411	0.031374777	yes	--	--	-	-	-	-	-	-	-
Unigene0011643	1159	110.3333333	32.3278	12.7639	51.216	1.7066	2.842	2.9695	32.10256667	2.506033333	-3.679211139	1.67E-06	0.000607218	yes	--	--	-	-	-	-	-	-	-
Unigene0010318	423.3333333	37.66666667	5.4166	10.0218	4.7946	1.0781	0.3366	0.1945	6.744333333	0.5364	-3.6522947	0.000105661	0.010092658	yes	ELO2	probable fatty acid elongase (FEN1) [Rhynchosporium agropyri]	Metabolism	Global and Overview;Lipid metabolism	ko01110//Biosynthesis of secondary metabolites;ko01212//Fatty acid metabolism;ko01040//Biosynthesis of unsaturated fatty acids;ko00062//Fatty acid elongation	K10246	GO:0031224//intrinsic component of membrane;GO:0044425//membrane part;GO:0016020//membrane	GO:0003824//catalytic activity	GO:0008152//metabolic process;GO:0044763//single-organism cellular process;GO:0006082//organic acid metabolic process;GO:0043436//oxoacid metabolic process;GO:0006631//fatty acid metabolic process;GO:0009987//cellular process;GO:0044255//cellular lipid metabolic process;GO:0044699//single-organism process;GO:0044710//single-organism metabolic process;GO:0044281//small molecule metabolic process;G…
Unigene0010042	1876.333333	203.3333333	56.0991	18.3559	68.2881	3.1119	4.435	5.2698	47.58103333	4.272233333	-3.477324255	8.99E-08	7.35E-05	yes	--	hypothetical protein CONLIGDRAFT_709715 [Coniochaeta ligniaria NRRL 30616]	-	-	-	-	-	-	-
Unigene0012491	2468.666667	280	1.3256	56.665	1.2445	1.3575	1.9091	2.0569	19.74503333	1.7745	-3.476005324	0.001498459	0.048316808	yes	--	polysaccharide lyase family 20 protein [Lepidopterella palustris CBS 459.81]	-	-	-	-	-	-	-
Unigene0012061	1797.333333	196.3333333	5.5114	72.2774	4.7904	3.3173	2.1042	2.0707	27.5264	2.4974	-3.462317125	0.00023111	0.015821992	yes	SPAC2E1P3.01	Zinc-binding dehydrogenase [Scedosporium apiospermum]	-	-	-	-	-	-	GO:0044767//single-organism developmental process;GO:0007275//multicellular organism development;GO:0044699//single-organism process;GO:0044707//single-multicellular organism process;GO:0032501//multicellular organismal process;GO:0032502//developmental process
Unigene0007196	2641.333333	294.3333333	96.3081	34.3837	125.2539	7.6922	6.7656	9.6418	85.31523333	8.0332	-3.408756662	4.76E-10	1.46E-06	yes	--	--	-	-	-	-	-	-	-
Unigene0010057	317	37.66666667	2.6126	1.515	4.4637	0.2595	0.3124	0.2748	2.863766667	0.282233333	-3.342953656	0.000106938	0.010092658	yes	--	--	-	-	-	-	-	-	-
Unigene0007713	117.3333333	14.66666667	1.9027	0.9907	2.005	0.0554	0.1441	0.2989	1.6328	0.166133333	-3.296934615	0.00049032	0.024947154	yes	CYP52A13	cytochrome P450 family protein [Phialocephala scopiformis]	-	-	-	-	-	GO:0004497//monooxygenase activity;GO:0016798//hydrolase activity, acting on glycosyl bonds;GO:0046906//tetrapyrrole binding;GO:0097159//organic cyclic compound binding;GO:0016491//oxidoreductase activity;GO:0046872//metal ion binding;GO:1901363//heterocyclic compound binding;GO:0046914//transition metal ion binding;GO:0005488//binding;GO:0016787//hydrolase activity;GO:0043167//ion binding;GO:004…	GO:0008152//metabolic process;GO:0044699//single-organism process;GO:0044238//primary metabolic process;GO:0044710//single-organism metabolic process
Unigene0009955	163	20	6.1977	0.6258	2.0997	0.2976	0.4145	0.2161	2.9744	0.3094	-3.265053573	0.001362103	0.045492453	yes	omtB	O-methyltransferase [Stagonospora sp. SRC1lsM3a]	-	-	-	-	-	GO:0008168//methyltransferase activity;GO:0016740//transferase activity;GO:0003824//catalytic activity;GO:0016741//transferase activity, transferring one-carbon groups	GO:0008152//metabolic process
Unigene0005927	2169.333333	272.3333333	24.2611	9.1276	32.6588	1.7786	2.2594	2.8512	22.01583333	2.2964	-3.261095588	2.69E-08	3.52E-05	yes	--	Pc22g21720 [Penicillium rubens Wisconsin 54-1255]	-	-	-	-	-	-	-
Unigene0001674	3138.666667	412	166.5254	55.6565	74.7342	3.9396	14.0652	13.6045	98.97203333	10.53643333	-3.231634333	3.45E-08	3.94E-05	yes	--	pyridoxal reductase [Stemphylium lycopersici]	-	-	-	-	-	-	-
Unigene0010709	252.3333333	32.33333333	11.4729	4.6206	18.791	1.2359	1.292	1.2155	11.62816667	1.2478	-3.220165035	0.000315344	0.018822644	yes	--	--	-	-	-	-	-	-	-
Unigene0006276	140	19.33333333	6.3533	2.6642	2.7448	0.0563	0.6901	0.5373	3.920766667	0.4279	-3.195790202	0.001560316	0.049348502	yes	--	--	-	-	-	-	-	-	-
Unigene0009741	47.33333333	6.333333333	1.3947	1.5271	1.0892	0.1676	0.1452	0.1391	1.337	0.150633333	-3.149886504	0.000600942	0.027512769	yes	--	--	-	-	-	-	-	-	-
Unigene0006038	2452.666667	346.3333333	120.5338	8.075	17.9488	2.0274	10.8914	3.8067	48.85253333	5.575166667	-3.131346538	0.000461075	0.024019973	yes	--	hypothetical protein COCC4DRAFT_142078 [Bipolaris maydis ATCC 48331]	-	-	-	-	-	-	-
Unigene0006796	1671	232	38.1049	3.6281	6.7465	1.2889	2.6881	1.6538	16.15983333	1.876933333	-3.105963006	0.000278533	0.017531622	yes	--	termination of G-protein coupled receptor signaling pathway [Ascochyta rabiei]	-	-	-	-	-	-	-
Unigene0007925	78.66666667	11.33333333	1.7922	0.4802	2.4247	0.1191	0.2654	0.1648	1.5657	0.1831	-3.096104112	0.001603564	0.049531443	yes	--	hypothetical protein CH63R_13464 [Colletotrichum higginsianum IMI 349063]	-	-	-	-	-	-	-
Unigene0009971	868.6666667	124.6666667	9.004	3.2489	11.0208	0.8281	0.8267	1.1527	7.7579	0.935833333	-3.051342658	6.70E-05	0.007573154	yes	--	Pc21g22250 [Penicillium rubens Wisconsin 54-1255]	-	-	-	-	-	-	-
Unigene0002161	3004.666667	389	145.6897	24.0705	52.2506	17.863	3.345	5.6678	74.0036	8.9586	-3.046250256	2.26E-05	0.004117931	yes	folE	GTP cyclohydrolase 1 [Aspergillus cristatus]	Metabolism	Global and Overview;Metabolism of cofactors and vitamins	ko01100//Metabolic pathways;ko00790//Folate biosynthesis	K01495	GO:0044424//intracellular part;GO:0005622//intracellular;GO:0044464//cell part;GO:0005737//cytoplasm;GO:0005623//cell	-	GO:0044237//cellular metabolic process;GO:1901605//alpha-amino acid metabolic process;GO:0006082//organic acid metabolic process;GO:0071704//organic substance metabolic process;GO:0043436//oxoacid metabolic process;GO:1901607//alpha-amino acid biosynthetic process;GO:0019438//aromatic compound biosynthetic process;GO:0044238//primary metabolic process;GO:0009396//folic acid-containing compound bi…
Unigene0010837	427	61.33333333	12.4086	4.7008	20.0693	1.3556	0.9855	2.1781	12.3929	1.5064	-3.040337015	0.00051702	0.025511541	yes	--	--	-	-	-	-	-	-	-
Unigene0010364	108.6666667	15.66666667	2.0202	0.9626	3.4184	0.3117	0.246	0.2263	2.133733333	0.261333333	-3.029416826	0.000673617	0.029090277	yes	RSB1	Parasitic phase-specific protein PSP-1 [Colletotrichum higginsianum IMI 349063]	-	-	-	-	-	-	-
Unigene0007440	2006.666667	299	57.0556	28.2986	7.572	3.5489	5.7694	2.1959	30.9754	3.838066667	-3.012671236	3.06E-05	0.004881861	yes	OLE1	Acyl-CoA desaturase [Pestalotiopsis fici W106-1]	Metabolism	Lipid metabolism;Global and Overview	ko01212//Fatty acid metabolism;ko01040//Biosynthesis of unsaturated fatty acids	K00507	GO:0044432//endoplasmic reticulum part;GO:0044464//cell part;GO:0005789//endoplasmic reticulum membrane;GO:0042175//nuclear outer membrane-endoplasmic reticulum membrane network;GO:0043229//intracellular organelle;GO:0043226//organelle;GO:0043227//membrane-bounded organelle;GO:0031090//organelle membrane;GO:0005737//cytoplasm;GO:0044446//intracellular organelle part;GO:0012505//endomembrane syste…	GO:0097159//organic cyclic compound binding;GO:0005488//binding;GO:0016705//oxidoreductase activity, acting on paired donors, with incorporation or reduction of molecular oxygen;GO:0046906//tetrapyrrole binding;GO:0016491//oxidoreductase activity;GO:1901363//heterocyclic compound binding;GO:0046872//metal ion binding;GO:0043169//cation binding;GO:0043167//ion binding;GO:0046914//transition metal …	GO:1901576//organic substance biosynthetic process;GO:0009058//biosynthetic process;GO:0044763//single-organism cellular process;GO:0044710//single-organism metabolic process;GO:0016053//organic acid biosynthetic process;GO:0046394//carboxylic acid biosynthetic process;GO:0044249//cellular biosynthetic process;GO:0044255//cellular lipid metabolic process;GO:0044711//single-organism biosynthetic p…
Unigene0009162	520	80.66666667	5.3848	2.2534	8.7015	0.5202	0.8577	0.6993	5.446566667	0.6924	-2.97566946	0.000319565	0.018822644	yes	--	hypothetical protein CSUB01_00471 [Colletotrichum sublineola]	-	-	-	-	-	-	-
Unigene0006462	97.66666667	15	1.1299	0.3977	1.5633	0.1471	0.078	0.1831	1.0303	0.136066667	-2.920678892	0.001616613	0.049531443	yes	aprN	subtilase [Colletotrichum incanum]	-	-	-	-	-	-	-
Unigene0006131	677.3333333	109.6666667	24.317	5.9777	11.6047	0.7705	1.5468	3.3179	13.96646667	1.8784	-2.894390865	0.000892776	0.034034791	yes	--	Pc12g08970 [Penicillium rubens Wisconsin 54-1255]	-	-	-	-	-	-	-
Unigene0011708	111.3333333	17.66666667	4.7376	1.4514	2.2823	0.3067	0.2848	0.5515	2.823766667	0.381	-2.889757978	0.001282825	0.044142696	yes	--	--	-	-	-	-	-	-	-
Unigene0003329	2530	418	6.1763	73.3182	7.1853	4.9195	3.4181	3.5005	28.89326667	3.946033333	-2.872258276	0.000307663	0.018822644	yes	gto2	Glutathione S-transferase omega-like 2 [Valsa mali var. pyri] [Valsa mali]	-	-	-	-	-	-	-
Unigene0002258	3568.666667	580.3333333	114.4581	50.7841	166.3286	15.1447	14.1532	16.093	110.5236	15.1303	-2.868841961	6.64E-10	1.46E-06	yes	--	--	-	-	-	-	-	-	-
Unigene0006077	545	91.33333333	30.3982	9.0592	4.8589	1.1836	2.3922	2.604	14.7721	2.059933333	-2.842205381	0.001540761	0.049259131	yes	--	hypothetical protein VDAG_05983 [Verticillium dahliae VdLs.17]	-	-	-	-	-	-	-
Unigene0009534	2906.333333	471.6666667	16.7135	158.6273	29.3063	15.0114	3.1858	10.4902	68.2157	9.562466667	-2.834649098	0.000230894	0.015821992	yes	--	NAD(P)-binding protein [Coniochaeta ligniaria NRRL 30616]	-	-	-	-	-	-	-
Unigene0004131	1640.666667	275.6666667	28.591	3.6144	5.3799	1.1875	2.0136	2.1264	12.52843333	1.775833333	-2.818637926	0.000443274	0.023371966	yes	--	integral membrane protein [Colletotrichum orchidophilum]	-	-	-	-	-	-	-
Unigene0006444	250.6666667	43.66666667	10.8328	3.867	11.94	1.7681	1.1295	1.1151	8.879933333	1.337566667	-2.730938046	0.001534182	0.049169034	yes	--	--	-	-	-	-	-	-	-
Unigene0003365	857.3333333	162.6666667	10.4513	2.1731	3.3923	0.474	0.9812	1.0699	5.3389	0.8417	-2.665164504	0.001153514	0.041211339	yes	hetM	acetyl-CoA synthetase-like protein, partial [Paraphaeosphaeria sporulosa]	-	-	-	-	-	-	-
Unigene0001957	1952.333333	367.6666667	31.0051	11.0032	17.8534	2.9986	3.0435	3.511	19.9539	3.184366667	-2.647592379	2.22E-06	0.000690056	yes	TRI4	Glycerol:H+ symporter (Gup1) [Rasamsonia emersonii CBS 393.64]	-	-	-	-	-	GO:0003824//catalytic activity;GO:0043169//cation binding;GO:0005488//binding;GO:0043167//ion binding;GO:0046872//metal ion binding;GO:0016491//oxidoreductase activity	-
Unigene0006423	204.3333333	40	5.2582	3.2195	5.2984	0.6481	0.7968	0.7975	4.592033333	0.747466667	-2.619051966	0.001353196	0.045486864	yes	--	Catalyzes late reaction in the cephamycin biosynthetic pathway [Colletotrichum higginsianum IMI 349063]	-	-	-	-	-	-	-
Unigene0005694	1607.333333	332.3333333	8.7594	3.6018	14.8675	0.9138	1.8364	1.8284	9.076233333	1.5262	-2.572149667	0.000123334	0.010970831	yes	wscd2	WSC domain-containing protein [Trichoderma harzianum]	-	-	-	-	-	-	-
Unigene0012638	4013.666667	783.3333333	20.0636	39.9936	23.4852	7.1205	2.1096	4.9843	27.84746667	4.738133333	-2.555155387	7.36E-08	6.41E-05	yes	YBR096W	Thioesterase/thiol ester dehydrase-isomerase [Glarea lozoyensis ATCC 20868]	-	-	-	-	-	-	-
Unigene0012360	1822.666667	392.3333333	68.4004	9.0452	18.2246	2.0881	9.5182	5.0651	31.89006667	5.557133333	-2.520694353	0.001470932	0.047964847	yes	mp1	cell wall protein [Colletotrichum gloeosporioides Nara gc5]	-	-	-	-	-	-	-
Unigene0009521	1549.666667	333	40.4318	16.8807	75.4062	8.0977	7.0455	8.8816	44.23956667	8.008266667	-2.465775334	0.000185428	0.013545575	yes	--	--	-	-	-	-	-	-	-
Unigene0001639	675	152.3333333	36.9411	16.2236	53.7519	6.1401	6.7048	7.3164	35.63886667	6.720433333	-2.406825293	0.001378073	0.045504261	yes	--	--	-	-	-	-	-	-	-
Unigene0001640	2711	626.6666667	47.9616	19.5484	75.7802	7.5274	9.5702	10.3723	47.7634	9.156633333	-2.38301638	3.26E-06	0.000906151	yes	Wscd2	beta-1,3 exoglucanase [Fusarium fujikuroi]	-	-	-	-	-	-	-
Unigene0006001	8943	2250.666667	181.3648	55.0916	62.0463	14.6193	22.7624	25.4489	99.5009	20.94353333	-2.248204719	6.49E-07	0.000303207	yes	mns1B	mannosyl-oligosaccharide 1,2-alpha-mannosidase IB [Magnaporthe oryzae 70-15]	Genetic Information Processing;Metabolism	Folding, sorting and degradation;Glycan biosynthesis and metabolism;Global and Overview	ko01100//Metabolic pathways;ko04141//Protein processing in endoplasmic reticulum;ko00510//N-Glycan biosynthesis;ko00513//Various types of N-glycan biosynthesis	K01230	-	GO:0043169//cation binding;GO:0046872//metal ion binding;GO:0016787//hydrolase activity;GO:0005488//binding;GO:0003824//catalytic activity;GO:0043167//ion binding	-
Unigene0012456	7538.666667	2008.333333	64.2885	266.7464	60.9622	24.7684	27.4593	32.7832	130.6657	28.33696667	-2.205123242	1.29E-05	0.002723235	yes	rmlB	nucleoside-diphosphate-sugar epimerase [Colletotrichum incanum]	-	-	-	-	-	-	-
Unigene0007905	51889	12247.66667	3881.1103	1444.2514	1382.7499	998.1011	85.735	400.5099	2236.0372	494.782	-2.176079268	0.00081754	0.032551713	yes	--	hypothetical protein CC77DRAFT_1000045 [Alternaria alternata]	-	-	-	-	-	-	-
Unigene0007708	1167.666667	303	22.2111	13.38	8.5422	4.4139	2.2388	3.3489	14.7111	3.333866667	-2.141636814	0.00127289	0.044032579	yes	At1g75280	NmrA family protein [Sporothrix schenckii 1099-18]	-	-	-	-	-	-	-
Unigene0004634	3363.333333	938.3333333	21.914	12.1103	15.2959	4.1335	4.3825	3.0738	16.44006667	3.863266667	-2.089322979	1.19E-07	9.17E-05	yes	OPT2	OPT-domain-containing protein [Coniochaeta ligniaria NRRL 30616]	-	-	-	-	-	-	-
Unigene0004568	81994	23411.66667	710.37	187.2331	295.2008	54.5128	96.2895	132.8085	397.6013	94.53693333	-2.072372503	1.22E-05	0.002655149	yes	ncd-2	2-nitropropane dioxygenase [Microdochium bolleyi]	-	-	-	-	-	GO:0016491//oxidoreductase activity;GO:0003824//catalytic activity	-
Unigene0009938	5313.333333	1542	90.703	94.1048	47.5481	15.7756	16.1605	24.3125	77.45196667	18.74953333	-2.046447184	3.61E-08	3.94E-05	yes	SPCC1494.01	related to gibberellin 20-oxidase [Phialocephala subalpina]	-	-	-	-	-	GO:0016705//oxidoreductase activity, acting on paired donors, with incorporation or reduction of molecular oxygen;GO:0043167//ion binding;GO:0043169//cation binding;GO:0005488//binding;GO:0016491//oxidoreductase activity;GO:0003824//catalytic activity	GO:0008152//metabolic process;GO:0044699//single-organism process;GO:0044710//single-organism metabolic process
Unigene0011104	5587	1704	88.0911	13.3788	23.4657	4.3754	15.3529	11.4412	41.6452	10.38983333	-2.002977709	0.00102155	0.037208308	yes	--	TfdA family taurine catabolism dioxygenase TauD [Microdochium bolleyi]	-	-	-	-	-	GO:0016491//oxidoreductase activity;GO:0003824//catalytic activity	GO:0044699//single-organism process;GO:0044710//single-organism metabolic process;GO:0008152//metabolic process
Unigene0003752	46733	13657.33333	258.2477	86.8082	86.0851	34.4995	30.2668	43.1374	143.7136667	35.9679	-1.998415429	2.48E-06	0.000738264	yes	--	aminoglycoside phosphotransferase [Colletotrichum incanum]	-	-	-	-	-	GO:0003824//catalytic activity;GO:0016740//transferase activity	-
Unigene0000004	1814	520	50.9682	36.3872	20.4567	12.4974	5.464	9.1238	35.93736667	9.0284	-1.992942455	0.000373583	0.021147039	yes	scu	short-chain dehydrogenase [Aspergillus ustus]	-	-	-	-	-	-	-
Unigene0003328	3890	1182	69.7594	18.7469	45.359	7.87	14.1602	11.6063	44.62176667	11.21216667	-1.992682539	1.85E-05	0.003549803	yes	faeB-2	feruloyl esterase B-2 [Pestalotiopsis fici W106-1]	-	-	-	-	-	-	-
Unigene0002329	3234.333333	1022.333333	102.8412	31.8441	59.1298	3.6374	23.8534	21.4794	64.60503333	16.3234	-1.984704981	0.001248848	0.043546504	yes	mhpC	peroxidase [Colletotrichum gloeosporioides Nara gc5]	-	-	-	-	-	-	GO:0008152//metabolic process;GO:0044699//single-organism process;GO:0044710//single-organism metabolic process
Unigene0008827	2856.333333	815.3333333	35.2737	89.2581	53.9485	25.8969	3.6841	15.654	59.49343333	15.07833333	-1.980253467	0.000911026	0.034317327	yes	COL6A5	--	-	-	-	-	-	-	-
Unigene0005771	18313.33333	5754	300.7079	223.1572	143.6809	56.23	64.6073	54.6422	222.5153333	58.49316667	-1.927564754	1.51E-08	2.47E-05	yes	--	MAS1 protein [Microdochium bolleyi]	-	-	-	-	-	-	-
Unigene0010013	4895.666667	1470	43.7435	19.5897	23.3927	9.7889	3.4618	9.6811	28.90863333	7.643933333	-1.919113305	1.90E-05	0.003598123	yes	apt	phosphoribosyl transferase domain protein [Glonium stellatum]	-	-	-	-	-	GO:0016614//oxidoreductase activity, acting on CH-OH group of donors;GO:0003824//catalytic activity;GO:0016491//oxidoreductase activity;GO:0016740//transferase activity	GO:0044238//primary metabolic process;GO:0071704//organic substance metabolic process;GO:0044281//small molecule metabolic process;GO:0044699//single-organism process;GO:1901360//organic cyclic compound metabolic process;GO:0009987//cellular process;GO:0008152//metabolic process;GO:0044710//single-organism metabolic process;GO:0044237//cellular metabolic process
Unigene0003896	8337	2484.333333	33.9691	54.3564	61.9976	24.9892	5.0105	10.1338	50.1077	13.37783333	-1.905187841	9.70E-05	0.009683237	yes	sed1	related to Tripeptidyl-peptidase sed1 [Phialocephala subalpina]	-	-	-	-	-	GO:0016787//hydrolase activity;GO:0008233//peptidase activity;GO:0003824//catalytic activity	-
Unigene0000155	21933	7018.333333	438.8303	283.075	148.2962	70.3297	83.9972	78.996	290.0671667	77.7743	-1.899021593	5.97E-07	0.000300481	yes	OLE1	Acyl-CoA desaturase [Pestalotiopsis fici W106-1]	Metabolism	Lipid metabolism;Global and Overview	ko01212//Fatty acid metabolism;ko01040//Biosynthesis of unsaturated fatty acids	K00507	GO:0043229//intracellular organelle;GO:0044444//cytoplasmic part;GO:0044424//intracellular part;GO:0016020//membrane;GO:0031227//intrinsic component of endoplasmic reticulum membrane;GO:0042175//nuclear outer membrane-endoplasmic reticulum membrane network;GO:0031090//organelle membrane;GO:0005623//cell;GO:0044446//intracellular organelle part;GO:0044432//endoplasmic reticulum part;GO:0043231//in…	GO:0005488//binding;GO:0003824//catalytic activity;GO:1901363//heterocyclic compound binding;GO:0016705//oxidoreductase activity, acting on paired donors, with incorporation or reduction of molecular oxygen;GO:0046906//tetrapyrrole binding;GO:0097159//organic cyclic compound binding;GO:0043169//cation binding;GO:0043167//ion binding;GO:0046914//transition metal ion binding;GO:0046872//metal ion b…	GO:0043436//oxoacid metabolic process;GO:1901576//organic substance biosynthetic process;GO:0044238//primary metabolic process;GO:0072330//monocarboxylic acid biosynthetic process;GO:0006629//lipid metabolic process;GO:0009058//biosynthetic process;GO:0016053//organic acid biosynthetic process;GO:0044711//single-organism biosynthetic process;GO:0032787//monocarboxylic acid metabolic process;GO:00…
Unigene0007331	17431	5241	184.3467	230.4162	192.2439	117.5705	10.9992	39.4574	202.3356	56.00903333	-1.853018744	0.001497178	0.048316808	yes	MEP3	Ammonium transporter MEP3 [Valsa mali var. pyri] [Valsa mali]	-	-	-	-	GO:0031224//intrinsic component of membrane;GO:0016020//membrane;GO:0044425//membrane part	GO:0008324//cation transmembrane transporter activity;GO:0022890//inorganic cation transmembrane transporter activity;GO:0015075//ion transmembrane transporter activity;GO:0022857//transmembrane transporter activity;GO:0005275//amine transmembrane transporter activity;GO:0022804//active transmembrane transporter activity;GO:0022892//substrate-specific transporter activity;GO:0005215//transporter …	GO:0071705//nitrogen compound transport;GO:0015695//organic cation transport;GO:0051179//localization;GO:0006812//cation transport;GO:0044699//single-organism process;GO:0019755//one-carbon compound transport;GO:0015696//ammonium transport;GO:0071702//organic substance transport;GO:0050896//response to stimulus;GO:0015843//methylammonium transport;GO:0051234//establishment of localization;GO:0009…
Unigene0001131	5595.333333	1759.333333	28.4168	30.3266	36.4154	16.1802	4.4384	6.1193	31.7196	8.912633333	-1.831450918	2.94E-05	0.004764603	yes	isp4	Sexual differentiation process protein isp4-like protein 3 [Colletotrichum chlorophyti]	-	-	-	-	-	-	-
Unigene0000897	97382	30886.33333	972.8765	755.3904	707.4517	480.3717	91.0935	136.75	811.9062	236.0717333	-1.782087755	0.000395022	0.021612151	yes	--	hypothetical protein UCREL1_1204 [Eutypa lata UCREL1]	-	-	-	-	-	-	-
Unigene0001648	226604.3333	76608.33333	1258.9813	1227.5854	1225.0257	454.0248	172.938	460.2237	1237.197467	362.3955	-1.771438838	2.64E-06	0.000766966	yes	ICL1	Isocitrate lyase [Pestalotiopsis fici W106-1]	Metabolism	Carbohydrate metabolism;Global and Overview	ko01100//Metabolic pathways;ko01110//Biosynthesis of secondary metabolites;ko01120//Microbial metabolism in diverse environments;ko01200//Carbon metabolism;ko00630//Glyoxylate and dicarboxylate metabolism	K01637	-	GO:0016830//carbon-carbon lyase activity;GO:0016829//lyase activity;GO:0016833//oxo-acid-lyase activity;GO:0003824//catalytic activity	GO:0044710//single-organism metabolic process;GO:0044699//single-organism process;GO:0044763//single-organism cellular process;GO:0006082//organic acid metabolic process;GO:0071704//organic substance metabolic process;GO:0044237//cellular metabolic process;GO:0009987//cellular process;GO:0043436//oxoacid metabolic process;GO:0008152//metabolic process;GO:0044281//small molecule metabolic process
Unigene0006886	9594.333333	3192	244.3789	104.5364	124.5517	88.3208	18.0537	37.7495	157.8223333	48.04133333	-1.715953278	0.000648781	0.028855296	yes	--	P-loop containing nucleoside triphosphate hydrolase [Glarea lozoyensis ATCC 20868]	-	-	-	-	-	-	-
Unigene0003936	6290.666667	2199.666667	54.7991	50.5503	35.3905	21.8178	3.7094	18.2651	46.9133	14.59743333	-1.684282265	0.000755588	0.03078605	yes	--	PPE family protein [Marssonina brunnea f. sp. 'multigermtubi' MB_m1]	-	-	-	-	-	-	-
Unigene0009503	2138	778	33.5821	13.7766	39.5767	8.8471	5.0666	13.1592	28.97846667	9.0243	-1.683094326	0.001591897	0.049531443	yes	At1g18010	MFS general substrate transporter [Paraphaeosphaeria sporulosa]	-	-	-	-	-	-	GO:0009987//cellular process;GO:0044763//single-organism cellular process;GO:0044699//single-organism process
Unigene0004289	12284	4596.666667	465.3987	110.1599	279.5506	56.2643	84.0021	127.0706	285.0364	89.11233333	-1.677449145	0.000313821	0.018822644	yes	APO	related to chloroperoxidase [Fusarium proliferatum]	-	-	-	-	-	-	-
Unigene0002609	8314	3014	55.7703	72.9568	42.6344	28.9528	7.7407	18.1674	57.1205	18.28696667	-1.643192819	0.00010537	0.010092658	yes	pep1	eukaryotic aspartyl protease [Diaporthe helianthi]	-	-	-	-	-	GO:0016787//hydrolase activity;GO:0003824//catalytic activity	-
Unigene0000617	7988.333333	3123.666667	248.5281	199.2711	91.573	41.3386	55.3141	78.3259	179.7907333	58.3262	-1.624102675	3.97E-05	0.005703972	yes	--	--	-	-	-	-	-	-	-
Unigene0009010	2968.666667	1148.666667	38.9468	35.6533	21.1289	10.6513	8.0941	12.6385	31.90966667	10.4613	-1.608931395	6.56E-05	0.007573154	yes	--	--	-	-	-	-	-	-	-
Unigene0008794	2612	998	52.7918	28.0273	31.5957	12.4235	6.0739	18.5479	37.4716	12.34843333	-1.601469564	0.0008204	0.032551713	yes	set5	SET domain-containing protein 5 [Valsa mali var. pyri] [Valsa mali]	-	-	-	-	-	-	-
Unigene0005656	3087.333333	1222.333333	56.9335	39.2148	26.0571	12.6684	12.8043	15.2557	40.73513333	13.57613333	-1.585200991	6.84E-05	0.007602615	yes	--	Thioesterase domain-containing protein [Colletotrichum higginsianum IMI 349063]	-	-	-	-	-	-	-
Unigene0006681	3082.333333	1210.666667	48.8042	19.6204	35.5613	12.6461	9.5858	12.7372	34.66196667	11.65636667	-1.572235348	0.000153182	0.011645393	yes	qutD	general substrate transporter [Coniochaeta ligniaria NRRL 30616]	-	-	-	-	GO:0031224//intrinsic component of membrane;GO:0016020//membrane;GO:0044425//membrane part	GO:0022857//transmembrane transporter activity;GO:0005215//transporter activity	GO:0009987//cellular process;GO:0051234//establishment of localization;GO:0051179//localization;GO:0044763//single-organism cellular process;GO:0044699//single-organism process
Unigene0009185	11909	4811	189.6268	101.2529	79.6453	34.7486	47.1206	43.0169	123.5083333	41.6287	-1.568957975	1.59E-05	0.003107186	yes	--	malate dehydrogenase [Colletotrichum orchidophilum]	-	-	-	-	-	-	-
Unigene0003124	8424	3248.666667	146.0905	89.6076	76.0025	53.4159	21.0878	31.7703	103.9002	35.42466667	-1.552372248	6.44E-05	0.007519864	yes	--	cytochrome p450 family protein [Colletotrichum incanum]	-	-	-	-	-	-	-
Unigene0006524	8475	3344.333333	36.5893	78.4387	40.6587	25.9281	9.6429	17.589	51.89556667	17.72	-1.550232693	0.000146619	0.011618456	yes	nit-6	Nitrite reductase [NAD(P)H] protein-like protein [Colletotrichum chlorophyti]	Metabolism	Energy metabolism;Global and Overview	ko01120//Microbial metabolism in diverse environments;ko00910//Nitrogen metabolism	K17877	-	GO:1901265//nucleoside phosphate binding;GO:0097159//organic cyclic compound binding;GO:0051536//iron-sulfur cluster binding;GO:0043167//ion binding;GO:1901363//heterocyclic compound binding;GO:0046906//tetrapyrrole binding;GO:0043169//cation binding;GO:0036094//small molecule binding;GO:0003824//catalytic activity;GO:0005488//binding;GO:0051540//metal cluster binding;GO:0000166//nucleotide bindi…	GO:0044710//single-organism metabolic process;GO:0044281//small molecule metabolic process;GO:0006082//organic acid metabolic process;GO:0042126//nitrate metabolic process;GO:0044699//single-organism process;GO:0006807//nitrogen compound metabolic process;GO:0043436//oxoacid metabolic process;GO:0008152//metabolic process;GO:2001057//reactive nitrogen species metabolic process;GO:0071704//organic…
Unigene0007674	14961	6245	146.3055	87.9691	66.175	31.2121	39.1424	34.4573	100.1498667	34.93726667	-1.519321853	1.52E-05	0.003014068	yes	KATG2	catalase-peroxidase 2 [Magnaporthe oryzae 70-15]	Metabolism	Global and Overview;Amino acid metabolism	ko01100//Metabolic pathways;ko01110//Biosynthesis of secondary metabolites;ko00380//Tryptophan metabolism;ko00360//Phenylalanine metabolism	K03782	-	-	-
Unigene0009381	6520.666667	2632.333333	69.4024	67.5115	47.1282	29.7716	14.2117	20.5199	61.34736667	21.50106667	-1.512593184	1.47E-05	0.003014068	yes	--	heterokaryon incompatibility protein-domain-containing protein [Microdochium bolleyi]	-	-	-	-	-	-	-
Unigene0008409	2604	1099.666667	30.5556	17.536	13.062	5.4075	7.2417	8.8773	20.38453333	7.1755	-1.50632366	0.00059676	0.027476159	yes	rds1	ferritin-like domain-domain-containing protein [Microdochium bolleyi]	-	-	-	-	-	-	-
Unigene0006865	3533.333333	1485	119.9456	49.5896	61.3768	21.743	27.1667	32.4746	76.97066667	27.1281	-1.504520735	0.00020216	0.014492183	yes	--	--	-	-	-	-	-	-	-
Unigene0008509	51272.66667	20540	841.5717	766.7695	701.4272	457.1406	137.4644	228.0296	769.9228	274.2115333	-1.489424542	0.000162186	0.012118514	yes	--	related to gEgh 16 protein [Phialocephala subalpina]	-	-	-	-	-	-	-
Unigene0004256	3471	1545	11.7913	27.3899	8.3811	4.0095	7.3759	5.606	15.8541	5.6638	-1.485013754	0.001139983	0.040839512	yes	Hcf	cell wall anchored protein [Aspergillus fumigatus Af293]	-	-	-	-	-	-	-
Unigene0005548	8676	3716.666667	86.2612	51.3958	61.5629	25.5042	20.4526	26.6189	66.40663333	24.1919	-1.456803278	5.01E-06	0.001283355	yes	BNA2	Indoleamine 2,3-dioxygenase [Microdochium bolleyi]	Metabolism	Global and Overview;Amino acid metabolism	ko01100//Metabolic pathways;ko00380//Tryptophan metabolism	K00463	-	GO:0003824//catalytic activity;GO:0016491//oxidoreductase activity	GO:0008152//metabolic process;GO:0044710//single-organism metabolic process;GO:0044699//single-organism process
Unigene0004130	13956.33333	6073.666667	117.9063	92.9782	59.8391	32.1977	26.1443	41.4036	90.2412	33.24853333	-1.440495551	3.33E-05	0.005058916	yes	--	DUF3328 domain-containing protein [Colletotrichum incanum]	-	-	-	-	-	-	-
Unigene0012634	14250.33333	5975.333333	220.9909	246.155	162.6414	124.2015	38.3326	70.7833	209.9291	77.77246667	-1.432570763	0.000371496	0.02112033	yes	alcS	gpr1 fun34-class plasma membrane protein [Diplodia corticola]	-	-	-	-	-	-	-
Unigene0011524	49100	20656.66667	442.2903	605.6845	493.1093	311.374	97.6384	162.1657	513.6947	190.3927	-1.431933025	0.00026547	0.01724404	yes	CLAH10	Aldehyde dehydrogenase [Pestalotiopsis fici W106-1]	Metabolism	Lipid metabolism;Carbohydrate metabolism;Global and Overview;Amino acid metabolism;Metabolism of other amino acids	ko01100//Metabolic pathways;ko01110//Biosynthesis of secondary metabolites;ko01130//Biosynthesis of antibiotics;ko01120//Microbial metabolism in diverse environments;ko00010//Glycolysis / Gluconeogenesis;ko00620//Pyruvate metabolism;ko00380//Tryptophan metabolism;ko00330//Arginine and proline metabolism;ko00410//beta-Alanine metabolism;ko00280//Valine, leucine and isoleucine degradation;ko00561//…	K00128	GO:0044464//cell part;GO:0043226//organelle;GO:0044444//cytoplasmic part;GO:0043229//intracellular organelle;GO:0005737//cytoplasm;GO:0005623//cell;GO:0044424//intracellular part;GO:0043227//membrane-bounded organelle;GO:0005622//intracellular;GO:0043231//intracellular membrane-bounded organelle	GO:0003824//catalytic activity;GO:0016491//oxidoreductase activity;GO:0016903//oxidoreductase activity, acting on the aldehyde or oxo group of donors	GO:0044710//single-organism metabolic process;GO:0008152//metabolic process;GO:0044699//single-organism process
Unigene0004012	10689.33333	4691	39.1512	21.5871	19.5272	9.8541	9.7848	10.1438	26.75516667	9.927566667	-1.430305467	2.68E-05	0.004489625	yes	rglA	polysaccharide lyase family 4 protein [Thermothelomyces thermophila ATCC 42464]	-	-	-	-	-	GO:0016835//carbon-oxygen lyase activity;GO:0016829//lyase activity;GO:0005488//binding;GO:0003824//catalytic activity	GO:0044238//primary metabolic process;GO:0008152//metabolic process
Unigene0003248	9948.666667	4448.666667	277.536	102.3697	97.3676	40.2291	69.86	67.1429	159.0911	59.07733333	-1.429176518	0.000661037	0.028908746	yes	--	integral membrane protein [Colletotrichum gloeosporioides Cg-14]	-	-	-	-	-	-	-
Unigene0000481	120375	54404.33333	1636.3139	1072.2873	767.8741	353.5407	571.2536	370.5673	1158.8251	431.7872	-1.424270457	6.86E-05	0.007602615	yes	--	cas1 appressorium specific protein, partial [Colletotrichum incanum]	-	-	-	-	-	-	-
Unigene0001310	19581.66667	8653	382.0612	311.5942	230.7514	120.5547	108.3256	115.9456	308.1356	114.9419667	-1.422659733	4.63E-06	0.001213159	yes	--	adhesin protein Mad1 [Diaporthe helianthi]	-	-	-	-	-	-	-
Unigene0000863	7934	3532.666667	55.3514	31.7427	25.9581	12.637	13.9511	15.7243	37.68406667	14.10413333	-1.417836643	4.03E-05	0.005728441	yes	--	Up-regulated during septation-domain-containing protein [Microdochium bolleyi]	-	-	-	-	-	-	-
Unigene0009235	4765.333333	2064	25.2476	40.4106	32.2049	20.94	6.8158	9.5504	32.62103333	12.4354	-1.391349569	0.000771837	0.031246236	yes	NIA	Nitrate reductase [NADPH] [Pestalotiopsis fici W106-1]	Metabolism	Energy metabolism;Global and Overview	ko01120//Microbial metabolism in diverse environments;ko00910//Nitrogen metabolism	K10534	-	GO:0005488//binding;GO:1901363//heterocyclic compound binding;GO:0016491//oxidoreductase activity;GO:0050662//coenzyme binding;GO:0016661//oxidoreductase activity, acting on other nitrogenous compounds as donors;GO:0043167//ion binding;GO:0048037//cofactor binding;GO:0003824//catalytic activity;GO:0043169//cation binding;GO:1901265//nucleoside phosphate binding;GO:0036094//small molecule binding;…	GO:0044237//cellular metabolic process;GO:0006807//nitrogen compound metabolic process;GO:0044699//single-organism process;GO:0044281//small molecule metabolic process;GO:0009987//cellular process;GO:0043436//oxoacid metabolic process;GO:0006082//organic acid metabolic process;GO:0044710//single-organism metabolic process;GO:0071704//organic substance metabolic process;GO:0042126//nitrate metabol…
Unigene0008475	7319.333333	3374.666667	63.9924	38.6127	26.2659	12.9374	17.6274	18.9088	42.957	16.4912	-1.381196861	0.000145433	0.011618456	yes	--	integral membrane protein [Colletotrichum tofieldiae]	-	-	-	-	-	-	-
Unigene0001261	2465.333333	1138.666667	37.7007	29.0266	31.4426	10.1113	11.026	16.6613	32.7233	12.59953333	-1.376947945	0.000603867	0.027512769	yes	CYP52A13	Cytochrome P450 [Macrophomina phaseolina MS6]	-	-	-	-	-	GO:0046914//transition metal ion binding;GO:0043169//cation binding;GO:0003824//catalytic activity;GO:0046906//tetrapyrrole binding;GO:1901363//heterocyclic compound binding;GO:0043167//ion binding;GO:0005488//binding;GO:0016491//oxidoreductase activity;GO:0046872//metal ion binding;GO:0004497//monooxygenase activity;GO:0097159//organic cyclic compound binding	GO:0008152//metabolic process;GO:0044699//single-organism process;GO:0044710//single-organism metabolic process
Unigene0003675	20267	9251	232.0593	151.4163	120.0605	56.4545	50.2298	87.4271	167.8453667	64.7038	-1.375210364	9.42E-05	0.009548392	yes	oxdC	oxalate decarboxylase oxdD [Magnaporthe oryzae 70-15]	-	-	-	-	-	-	-
Unigene0012519	3290.666667	1556.333333	77.31	45.2351	38.6383	11.8692	20.5795	30.416	53.7278	20.9549	-1.358381128	0.001570299	0.049358722	yes	OsI_09747	vegetative incompatibility protein 4 [Metarhizium robertsii ARSEF 23]	-	-	-	-	-	-	-
Unigene0005672	14489.66667	6671	197.2716	113.5512	106.0865	52.6862	46.6912	63.3506	138.9697667	54.24266667	-1.357271043	6.97E-05	0.007612378	yes	--	DNase1 protein [Colletotrichum gloeosporioides Nara gc5]	-	-	-	-	-	-	-
Unigene0010429	4876.333333	2287	89.1421	50.5503	55.7765	22.5158	23.1288	31.466	65.1563	25.70353333	-1.341937988	9.56E-05	0.009620702	yes	CPS1	peptidase family M20/M25/M40 [Diaporthe helianthi]	-	-	-	-	-	GO:0008233//peptidase activity;GO:0070011//peptidase activity, acting on L-amino acid peptides;GO:0008237//metallopeptidase activity;GO:0016787//hydrolase activity;GO:0003824//catalytic activity	GO:0043170//macromolecule metabolic process;GO:0008152//metabolic process;GO:0071704//organic substance metabolic process;GO:0019538//protein metabolic process;GO:0044238//primary metabolic process
Unigene0002901	4404.333333	2094	35.4462	48.2177	22.2131	13.1413	13.2889	15.4431	35.29233333	13.95776667	-1.338286697	0.000172406	0.012736629	yes	MDE1	Methylthioribulose-1-phosphate dehydratase [Pestalotiopsis fici W106-1]	Metabolism	Amino acid metabolism;Global and Overview	ko01100//Metabolic pathways;ko00270//Cysteine and methionine metabolism	K08964	-	-	-
Unigene0001076	42396.66667	19224	371.1541	123.9246	167.8688	113.9746	69.3376	79.2771	220.9825	87.52976667	-1.336086495	0.000881256	0.033892075	yes	pyc	pyruvate carboxylase [Microdochium bolleyi]	Metabolism	Carbohydrate metabolism;Global and Overview	ko01100//Metabolic pathways;ko01120//Microbial metabolism in diverse environments;ko01230//Biosynthesis of amino acids;ko01200//Carbon metabolism;ko00620//Pyruvate metabolism;ko00020//Citrate cycle (TCA cycle)	K01958	GO:0005623//cell;GO:0044464//cell part;GO:0005622//intracellular;GO:0044444//cytoplasmic part;GO:0005737//cytoplasm;GO:0044424//intracellular part	GO:0032549//ribonucleoside binding;GO:0097159//organic cyclic compound binding;GO:0036094//small molecule binding;GO:0016885//ligase activity, forming carbon-carbon bonds;GO:0097367//carbohydrate derivative binding;GO:0016874//ligase activity;GO:0003676//nucleic acid binding;GO:0001883//purine nucleoside binding;GO:1901363//heterocyclic compound binding;GO:0043169//cation binding;GO:0003824//cata…	GO:0044723//single-organism carbohydrate metabolic process;GO:0044238//primary metabolic process;GO:0044710//single-organism metabolic process;GO:0005975//carbohydrate metabolic process;GO:0044281//small molecule metabolic process;GO:0044699//single-organism process;GO:0006006//glucose metabolic process;GO:0019318//hexose metabolic process;GO:0008152//metabolic process;GO:0071704//organic substan…
Unigene0003958	4278	1950.333333	28.9335	22.2042	30.186	15.6428	6.7083	10.0396	27.1079	10.7969	-1.328096208	0.000339427	0.019814059	yes	TFC7	phosphoglycerate mutase [Colletotrichum graminicola M1.001]	-	-	-	-	-	-	-
Unigene0004491	6199.333333	2860	52.9467	20.3636	25.483	16.4769	11.5486	11.4528	32.9311	13.15943333	-1.323353338	0.000538805	0.026155864	yes	--	TAM domain methyltransferase [Colletotrichum orchidophilum]	-	-	-	-	-	-	-
Unigene0008124	5680	2642.666667	78.6651	72.571	64.7474	38.2952	22.5025	25.7132	71.9945	28.83696667	-1.31996728	4.43E-05	0.00598983	yes	--	dioxygenase [Pestalotiopsis fici W106-1]	-	-	-	-	-	GO:0016491//oxidoreductase activity;GO:0003824//catalytic activity	GO:0044699//single-organism process;GO:0008152//metabolic process;GO:0044710//single-organism metabolic process
Unigene0000310	2862.666667	1393.666667	15.8524	15.4548	10.3921	4.6827	6.4025	5.6592	13.89976667	5.581466667	-1.316344485	0.000497619	0.025106511	yes	--	ORP1 like protein [Colletotrichum tofieldiae]	-	-	-	-	-	-	-
Unigene0001311	10607.33333	5086	296.5906	252.1381	193.5044	104.3158	90.029	106.175	247.4110333	100.1732667	-1.304412292	2.54E-05	0.004431409	yes	--	extracellular serine-threonine rich protein [Colletotrichum orbiculare MAFF 240422]	-	-	-	-	-	-	-
Unigene0005597	5313.666667	2594.333333	115.228	82.0115	59.7415	32.2233	36.9712	35.7562	85.66033333	34.98356667	-1.291949908	0.000102265	0.010054222	yes	--	hypothetical protein PFICI_09392 [Pestalotiopsis fici W106-1]	-	-	-	-	-	-	-
Unigene0009420	4433	2104.666667	96.2617	128.0281	105.5324	60.4271	26.7603	47.936	109.9407333	45.04113333	-1.287410973	0.000394514	0.021612151	yes	YER010C	RraA-like protein [Neurospora tetrasperma FGSC 2509]	-	-	-	-	-	GO:0003824//catalytic activity;GO:0016829//lyase activity;GO:0016830//carbon-carbon lyase activity;GO:0016833//oxo-acid-lyase activity	GO:1901361//organic cyclic compound catabolic process;GO:0044248//cellular catabolic process;GO:1901615//organic hydroxy compound metabolic process;GO:0009712//catechol-containing compound metabolic process;GO:0008152//metabolic process;GO:1901575//organic substance catabolic process;GO:1901616//organic hydroxy compound catabolic process;GO:0009056//catabolic process;GO:0018958//phenol-containing…
Unigene0004442	3104.333333	1541.333333	16.8303	11.2072	9.8681	4.9476	6.509	4.1967	12.6352	5.217766667	-1.275944166	0.000752313	0.03078605	yes	gdhA	NADP-specific glutamate dehydrogenase [Pestalotiopsis fici W106-1]	Metabolism	Amino acid metabolism;Energy metabolism;Global and Overview	ko01100//Metabolic pathways;ko00250//Alanine, aspartate and glutamate metabolism;ko00910//Nitrogen metabolism;ko00220//Arginine biosynthesis	K00262	-	GO:0003824//catalytic activity;GO:0016638//oxidoreductase activity, acting on the CH-NH2 group of donors;GO:0016491//oxidoreductase activity	GO:0044699//single-organism process;GO:0019752//carboxylic acid metabolic process;GO:0009987//cellular process;GO:0071704//organic substance metabolic process;GO:0044763//single-organism cellular process;GO:0006082//organic acid metabolic process;GO:0044281//small molecule metabolic process;GO:0008152//metabolic process;GO:0044237//cellular metabolic process;GO:0043436//oxoacid metabolic process;…
Unigene0000543	12938.33333	6397.333333	51.2898	20.2566	22.2253	11.6044	12.6668	14.9238	31.25723333	13.065	-1.258482962	0.000888817	0.033982962	yes	--	spx domain-containing protein [Colletotrichum gloeosporioides Nara gc5]	-	-	-	-	-	-	-
Unigene0011556	4283.333333	2170	60.8556	34.2373	33.4679	11.2836	17.4686	25.1608	42.8536	17.971	-1.253745716	0.001276339	0.044035394	yes	--	Ph signal transduction protein [Colletotrichum higginsianum IMI 349063]	-	-	-	-	-	-	-
Unigene0011633	20573.66667	10360	887.2413	385.4587	421.1011	155.0314	228.3674	326.9369	564.6003667	236.7785667	-1.253691572	0.001367279	0.045492453	yes	--	phospholipase d1 [Sporothrix insectorum RCEF 264]	-	-	-	-	-	-	-
Unigene0008801	14106	7093	174.0574	153.6866	147.3301	68.4	59.7597	72.9978	158.3580333	67.0525	-1.239827028	3.42E-05	0.005075454	yes	TOS1	TOS1 protein [Verticillium dahliae VdLs.17]	-	-	-	-	-	-	-
Unigene0001972	17563	8515.666667	206.8337	132.4332	84.7908	90.0451	47.2693	43.0475	141.3525667	60.12063333	-1.233365967	0.001617461	0.049531443	yes	HAS2	polysaccharide synthase [Microdochium bolleyi]	-	-	-	-	-	-	-
Unigene0009171	4137.333333	2115.666667	75.072	37.0813	41.6431	22.3603	21.6139	22.654	51.26546667	22.2094	-1.20681691	0.000712949	0.029887805	yes	HNM1	Choline transport protein [Tolypocladium ophioglossoides CBS 100239]	-	-	-	-	GO:0031224//intrinsic component of membrane;GO:0044425//membrane part;GO:0016020//membrane	GO:0005342//organic acid transmembrane transporter activity;GO:0046943//carboxylic acid transmembrane transporter activity;GO:0022857//transmembrane transporter activity;GO:0005215//transporter activity;GO:0008514//organic anion transmembrane transporter activity;GO:0008509//anion transmembrane transporter activity;GO:0015075//ion transmembrane transporter activity;GO:0022892//substrate-specific …	GO:0044763//single-organism cellular process;GO:0044765//single-organism transport;GO:0051179//localization;GO:0015849//organic acid transport;GO:0009987//cellular process;GO:0006811//ion transport;GO:0071702//organic substance transport;GO:1902578//single-organism localization;GO:0015711//organic anion transport;GO:0051234//establishment of localization;GO:0006810//transport;GO:0044699//single-o…
Unigene0002201	29443.33333	15375	505.0733	256.2735	254.7313	131.3796	171.1057	140.898	338.6927	147.7944333	-1.196384961	0.000487458	0.024947154	yes	--	nad dependent epimerase dehydratase family protein [Colletotrichum orbiculare MAFF 240422]	-	-	-	-	-	-	-
Unigene0001210	17822	9296	74.4821	59.1484	45.1918	26.2414	25.5675	26.6401	59.60743333	26.14966667	-1.188699697	0.000108058	0.010092658	yes	cyt-4	RNB-domain-containing protein [Coniochaeta ligniaria NRRL 30616]	-	-	-	-	-	-	-
Unigene0007381	6585.666667	3392.333333	208.9665	255.056	236.6353	137.7143	72.636	99.8336	233.5526	103.3946333	-1.175586201	0.000311923	0.018822644	yes	--	Cupin family protein, partial [Metarhizium majus ARSEF 297]	-	-	-	-	-	-	-
Unigene0012709	12329.33333	6609.666667	211.6407	120.1806	117.1505	53.8771	79.3178	66.3498	149.6572667	66.5149	-1.169912871	0.000579099	0.027058183	yes	--	allergen Asp F7 [Colletotrichum salicis]	-	-	-	-	-	-	-
Unigene0004328	7799	4303.333333	97.7994	77.296	40.7641	28.3489	41.3021	28.8116	71.95316667	32.82086667	-1.132444846	0.001597738	0.049531443	yes	FAD2	oleate delta-12 desaturase [Microdochium bolleyi]	Metabolism	Global and Overview;Lipid metabolism	ko01212//Fatty acid metabolism;ko01040//Biosynthesis of unsaturated fatty acids	K10256	-	GO:0003824//catalytic activity;GO:0016705//oxidoreductase activity, acting on paired donors, with incorporation or reduction of molecular oxygen;GO:0016491//oxidoreductase activity	GO:0008152//metabolic process;GO:0044710//single-organism metabolic process;GO:0044699//single-organism process
Unigene0003657	6338	3522	32.757	18.4652	24.0464	9.3374	11.7737	13.7305	25.08953333	11.61386667	-1.11123726	0.000743534	0.030767238	yes	--	C6 zinc finger domain containing protein [Cordyceps confragosa RCEF 1005]	-	-	-	-	-	-	GO:0006807//nitrogen compound metabolic process;GO:0006725//cellular aromatic compound metabolic process;GO:0034641//cellular nitrogen compound metabolic process;GO:0009058//biosynthetic process;GO:1901362//organic cyclic compound biosynthetic process;GO:0097659//nucleic acid-templated transcription;GO:0006351//transcription, DNA-templated;GO:0043170//macromolecule metabolic process;GO:0018130//h…
Unigene0011039	25966.33333	14770.66667	491.3137	345.1112	224.4757	130.1667	181.4023	189.0073	353.6335333	166.8587667	-1.083627598	0.00160851	0.049531443	yes	--	ribosomal protein YMR-31, mitochondrial [Purpureocillium lilacinum]	-	-	-	-	-	-	-
Unigene0003461	76473.33333	43058	282.5114	266.5096	319.3594	181.366	89.7103	150.5468	289.4601333	140.5410333	-1.042373252	0.001607389	0.049531443	yes	acu-9	Malate synthase [Pestalotiopsis fici W106-1]	Metabolism	Carbohydrate metabolism;Global and Overview	ko01100//Metabolic pathways;ko01110//Biosynthesis of secondary metabolites;ko01120//Microbial metabolism in diverse environments;ko01200//Carbon metabolism;ko00620//Pyruvate metabolism;ko00630//Glyoxylate and dicarboxylate metabolism	K01638	-	GO:0003824//catalytic activity;GO:0016740//transferase activity;GO:0016746//transferase activity, transferring acyl groups;GO:0046912//transferase activity, transferring acyl groups, acyl groups converted into alkyl on transfer	GO:0044699//single-organism process;GO:0044237//cellular metabolic process;GO:0044262//cellular carbohydrate metabolic process;GO:0019752//carboxylic acid metabolic process;GO:0044710//single-organism metabolic process;GO:0072350//tricarboxylic acid metabolic process;GO:0044763//single-organism cellular process;GO:0008152//metabolic process;GO:0005975//carbohydrate metabolic process;GO:0044238//p…
Unigene0001897	10905.66667	6294.666667	63.0219	59.9588	87.6487	37.0292	28.4638	37.1245	70.2098	34.20583333	-1.037430041	0.000855052	0.033475044	yes	gla-1	glucoamylase precursor [Purpureocillium lilacinum]	Metabolism	Carbohydrate metabolism;Global and Overview	ko01100//Metabolic pathways;ko00500//Starch and sucrose metabolism	K01178	-	GO:0030246//carbohydrate binding;GO:0016787//hydrolase activity;GO:0003824//catalytic activity;GO:0004553//hydrolase activity, hydrolyzing O-glycosyl compounds;GO:0005488//binding;GO:0016798//hydrolase activity, acting on glycosyl bonds	GO:0044238//primary metabolic process;GO:0008152//metabolic process;GO:0071704//organic substance metabolic process;GO:0005975//carbohydrate metabolic process
Unigene0010345	3603	8955	24.417	32.5121	41.593	75.7043	73.5409	54.8206	32.8407	68.02193333	1.050515133	0.000998581	0.03667823	yes	--	Pc21g07980 [Penicillium rubens Wisconsin 54-1255]	-	-	-	-	-	-	-
Unigene0010892	6467.333333	16585.66667	52.0471	50.928	65.2128	104.9185	138.5291	111.8147	56.06263333	118.4207667	1.078810683	0.000420727	0.022546835	yes	rhlG	related to NAD(P)H-dependent oxidoreductase [Neurospora crassa]	-	-	-	-	-	GO:0003824//catalytic activity	GO:0044710//single-organism metabolic process;GO:0008152//metabolic process;GO:0044699//single-organism process
Unigene0000031	2901.666667	7371.333333	13.2872	17.0557	22.804	38.3861	37.2112	36.7784	17.71563333	37.45856667	1.080272654	0.000594018	0.027476159	yes	--	hypothetical protein PFICI_12339 [Pestalotiopsis fici W106-1]	-	-	-	-	-	-	-
Unigene0002143	13417.66667	34545.66667	29.2161	52.8377	64.704	118.9482	106.6397	89.2189	48.91926667	104.9356	1.101029521	0.001258028	0.043749948	yes	CGNL1	Paramyosin [Madurella mycetomatis]	-	-	-	-	-	-	-
Unigene0005054	27378.33333	70510	56.6165	54.3216	79.0604	144.0536	134.5379	131.199	63.33283333	136.5968333	1.108898511	0.000245847	0.016570602	yes	eso1	DNA polymerase eta subunit [Colletotrichum incanum]	-	-	-	-	GO:0044424//intracellular part;GO:0043232//intracellular non-membrane-bounded organelle;GO:0044446//intracellular organelle part;GO:0044427//chromosomal part;GO:0005694//chromosome;GO:0043228//non-membrane-bounded organelle;GO:0043227//membrane-bounded organelle;GO:0043226//organelle;GO:0043229//intracellular organelle;GO:0005622//intracellular;GO:0044422//organelle part;GO:0043231//intracellular…	GO:0043169//cation binding;GO:0034061//DNA polymerase activity;GO:0043167//ion binding;GO:0016779//nucleotidyltransferase activity;GO:0016772//transferase activity, transferring phosphorus-containing groups;GO:0003824//catalytic activity;GO:0005488//binding;GO:0016740//transferase activity	GO:0006259//DNA metabolic process;GO:0019438//aromatic compound biosynthetic process;GO:0071897//DNA biosynthetic process;GO:0044249//cellular biosynthetic process;GO:0044271//cellular nitrogen compound biosynthetic process;GO:0071704//organic substance metabolic process;GO:0000070//mitotic sister chromatid segregation;GO:0043170//macromolecule metabolic process;GO:0008152//metabolic process;GO:0…
Unigene0002690	9227	24652.33333	36.5174	29.4469	41.4408	47.7675	102.689	81.5638	35.8017	77.3401	1.111188536	0.001185822	0.041907599	yes	hxkA	glucosamine-6-phosphate deaminase [Colletotrichum incanum]	Metabolism	Carbohydrate metabolism;Global and Overview	ko01100//Metabolic pathways;ko00520//Amino sugar and nucleotide sugar metabolism	K02564	-	GO:0016772//transferase activity, transferring phosphorus-containing groups;GO:0016773//phosphotransferase activity, alcohol group as acceptor;GO:0003824//catalytic activity;GO:0016740//transferase activity	GO:0006793//phosphorus metabolic process;GO:0008152//metabolic process;GO:0006796//phosphate-containing compound metabolic process;GO:0044237//cellular metabolic process;GO:0016310//phosphorylation;GO:0044238//primary metabolic process;GO:0006040//amino sugar metabolic process;GO:0009987//cellular process;GO:1901071//glucosamine-containing compound metabolic process;GO:0071704//organic substance …
Unigene0003234	8545.666667	22997	53.609	68.4928	72.2203	151.5243	163.5516	118.8182	64.77403333	144.6313667	1.158892983	0.000145078	0.011618456	yes	--	--	-	-	-	-	-	-	-
Unigene0001578	1871.333333	5100.666667	8.5399	5.7787	9.3673	13.9696	21.0392	18.0928	7.8953	17.70053333	1.16472684	0.000654416	0.028870205	yes	--	Cutinase transcription factor 1 beta [Colletotrichum higginsianum IMI 349063]	-	-	-	-	-	-	-
Unigene0002944	2196.666667	6124.333333	18.6261	23.0601	35.1619	39.1358	77.5136	55.8064	25.61603333	57.48526667	1.166145154	0.001403245	0.045987059	yes	--	hypothetical protein Micbo1qcDRAFT_210277 [Microdochium bolleyi]	-	-	-	-	-	-	-
Unigene0006285	8525	23530.33333	519.9161	383.5157	435.9002	592.7103	1222.7939	1190.3964	446.444	1001.966867	1.166283675	0.000671518	0.029090277	yes	--	alpha,alpha-trehalose-phosphate synthase (UDP-forming) [Exophiala oligosperma]	-	-	-	-	-	-	-
Unigene0002606	2314.666667	6496.666667	23.232	23.7414	15.5244	29.2283	70.157	41.5347	20.8326	46.97333333	1.172999069	0.001500201	0.048316808	yes	AMC4	caspase [Pochonia chlamydosporia 170]	-	-	-	-	-	-	-
Unigene0009316	1810.666667	5230	8.2443	12.9268	16.8602	28.9006	31.9659	29.7281	12.6771	30.1982	1.252237805	0.000315566	0.018822644	yes	blaSE	Glutamyl endopeptidase-like protein [Acremonium chrysogenum ATCC 11550]	-	-	-	-	-	-	-
Unigene0002623	3441.666667	10256.66667	30.3647	38.6116	62.3483	94.0957	135.2735	90.0377	43.77486667	106.4689667	1.282258289	0.000227754	0.015757205	yes	--	DAO-domain-containing protein [Paraphaeosphaeria sporulosa]	-	-	-	-	-	-	-
Unigene0001240	3301	10110	25.6534	60.9396	52.9816	78.4203	162.6151	99.6485	46.52486667	113.5613	1.287397349	0.000865149	0.033585386	yes	--	hypothetical protein UCREL1_9541 [Eutypa lata UCREL1]	-	-	-	-	-	-	-
Unigene0004317	7081.666667	21837	57.0514	73.4065	80.1497	169.2199	206.312	159.5867	70.20253333	178.3728667	1.345301177	9.45E-06	0.002130617	yes	--	conserved glycine-rich protein [Metarhizium acridum CQMa 102]	-	-	-	-	-	-	-
Unigene0001449	16746.66667	51074	64.1185	88.8192	108.8727	233.2276	213.3383	219.3603	87.27013333	221.9754	1.346839895	1.52E-05	0.003014068	yes	--	membrane associated eicosanoid/glutathione metabolism-like domain-containing protein [Pochonia chlamydosporia 170]	-	-	-	-	-	-	-
Unigene0009455	1303	3918.333333	8.9993	9.6229	12.4505	33.3912	24.4765	21.4428	10.35756667	26.43683333	1.351864271	0.00015074	0.011618456	yes	lon	ATPase family AAA domain-containing protein 3B [Madurella mycetomatis]	-	-	-	-	-	GO:0097159//organic cyclic compound binding;GO:1901363//heterocyclic compound binding;GO:0005488//binding	-
Unigene0012912	7726	23787.33333	85.7906	118.2532	183.3191	353.4535	307.8941	334.6779	129.1209667	332.0085	1.362496893	5.40E-05	0.006720714	yes	nagA	N-acetylglucosamine-6-phosphate deacetylase [Microdochium bolleyi]	Metabolism	Carbohydrate metabolism;Global and Overview	ko01130//Biosynthesis of antibiotics;ko00520//Amino sugar and nucleotide sugar metabolism	K01443	-	-	-
Unigene0009864	1229.333333	3872	19.6382	14.6429	15.8445	40.6023	45.6498	45.5079	16.70853333	43.92	1.394292954	6.30E-05	0.007489667	yes	--	--	-	-	-	-	-	-	-
Unigene0011914	4748.666667	15521.66667	139.0051	185.0095	135.3823	175.1861	377.0935	661.0295	153.1323	404.4363667	1.401134109	0.000764596	0.031049261	yes	--	hypothetical protein ANO14919_087030 [fungal sp. No.14919]	-	-	-	-	-	-	-
Unigene0003601	3031.333333	9530.666667	9.8407	10.4412	23.5291	44.9378	33.2632	38.0075	14.60366667	38.73616667	1.407350548	0.000151564	0.011618456	yes	--	acid protease [Coniochaeta ligniaria NRRL 30616]	-	-	-	-	-	-	-
Unigene0004035	765.6666667	2471.666667	13.902	13.9091	11.342	31.6862	40.3299	32.4694	13.05103333	34.8285	1.416104301	0.00068162	0.029090277	yes	--	aminoglycoside phosphotransferase [Aspergillus oryzae]	-	-	-	-	-	-	-
Unigene0011041	905.6666667	3056.333333	5.7104	7.868	7.5304	15.0876	26.1722	16.3958	7.036266667	19.21853333	1.449616175	0.000406292	0.022102643	yes	--	KN motif and ankyrin repeat domain-containing protein 3 [Madurella mycetomatis]	-	-	-	-	-	-	-
Unigene0005850	8898.666667	30671.66667	38.995	59.5337	111.1257	140.9793	205.7368	240.9588	69.8848	195.8916333	1.487005173	0.000148491	0.011618456	yes	--	DUF1793-domain-containing protein [Coniochaeta ligniaria NRRL 30616]	-	-	-	-	-	-	-
Unigene0007737	995	3508	11.9669	13.9365	15.4675	23.9391	47.9458	45.9001	13.7903	39.26166667	1.509467575	0.000197679	0.014280916	yes	SPCC1494.01	oxidoreductase [Ophiocordyceps sinensis CO18]	-	-	-	-	-	GO:0043167//ion binding;GO:0043169//cation binding;GO:0016705//oxidoreductase activity, acting on paired donors, with incorporation or reduction of molecular oxygen;GO:0016491//oxidoreductase activity;GO:0005488//binding;GO:0003824//catalytic activity	GO:0044710//single-organism metabolic process;GO:0008152//metabolic process;GO:0044699//single-organism process
Unigene0007534	1583.666667	5660	9.6527	8.4297	21.1413	21.1287	53.6238	37.242	13.07456667	37.3315	1.513630346	0.00054208	0.026155864	yes	RGT2	general substrate transporter [Microdochium bolleyi]	-	-	-	-	GO:0044425//membrane part;GO:0016020//membrane;GO:0031224//intrinsic component of membrane	GO:0005215//transporter activity;GO:0022857//transmembrane transporter activity	GO:0006810//transport;GO:0044765//single-organism transport;GO:1902578//single-organism localization;GO:0051179//localization;GO:0051234//establishment of localization;GO:0009987//cellular process;GO:0044699//single-organism process;GO:0044763//single-organism cellular process
Unigene0002370	944.6666667	3291.666667	12.1488	6.2943	20.3528	36.6086	35.6115	41.0694	12.93196667	37.76316667	1.546038054	0.000595993	0.027476159	yes	--	hypothetical protein PFICI_14559 [Pestalotiopsis fici W106-1]	-	-	-	-	-	-	-
Unigene0012941	2030	7589.333333	13.9967	15.8224	13.019	11.8935	52.5678	62.6607	14.27936667	42.374	1.569247329	0.000904133	0.034261627	yes	--	Ankyrin repeat-containing domain protein [Cordyceps brongniartii RCEF 3172]	-	-	-	-	-	-	-
Unigene0000084	877	3205.333333	8.97	7.8887	5.0736	13.953	27.5004	23.7762	7.310766667	21.7432	1.572469669	0.00023579	0.016058275	yes	--	TOB3 (member of AAA-ATPase family) [Fusarium fujikuroi]	-	-	-	-	-	-	-
Unigene0000678	1048.333333	3929	3.732	5.6303	3.3947	8.4388	15.4914	14.7178	4.252333333	12.88266667	1.59910466	5.51E-05	0.006738167	yes	--	Ankyrin repeat-containing domain protein [Cordyceps brongniartii RCEF 3172]	-	-	-	-	-	-	-
Unigene0004974	2528.333333	9559.333333	13.2577	22.7849	21.3404	36.3425	72.8294	65.0208	19.12766667	58.06423333	1.601988866	7.68E-06	0.001860773	yes	glcA	endo-1,3(4)-beta-glucanase [Fusarium oxysporum f. sp. lycopersici 4287]	-	-	-	-	-	GO:0016798//hydrolase activity, acting on glycosyl bonds;GO:0004553//hydrolase activity, hydrolyzing O-glycosyl compounds;GO:0052736//beta-glucanase activity;GO:0016787//hydrolase activity;GO:0003824//catalytic activity	GO:0008152//metabolic process
Unigene0003485	830.6666667	3023.333333	4.9036	9.3853	11.9285	28.6918	20.2185	31.0886	8.739133333	26.6663	1.609455543	0.000278397	0.017531622	yes	trfA	General transcriptional corepressor ssn6 [Fusarium oxysporum f. sp. cubense race 4]	-	-	-	-	-	-	-
Unigene0001343	2531.333333	9483.333333	21.7472	35.878	29.5053	73.9061	101.2199	91.4497	29.0435	88.85856667	1.613295549	5.29E-07	0.000288469	yes	--	integral membrane protein [Metarhizium guizhouense ARSEF 977]	-	-	-	-	-	-	-
Unigene0003147	1615	6116.333333	10.2212	27.1934	27.1551	38.0126	47.9085	112.8169	21.52323333	66.246	1.621938522	0.000565188	0.026874164	yes	TRI11	TRI11 protein [Fusarium langsethiae]	-	-	-	-	-	GO:0005488//binding	-
Unigene0010588	1082.666667	4059.666667	20.3612	18.5317	12.7001	34.334	52.5282	72.1458	17.19766667	53.00266667	1.623852109	4.44E-05	0.00598983	yes	--	hypothetical protein Micbo1qcDRAFT_197967 [Microdochium bolleyi]	-	-	-	-	-	-	-
Unigene0006719	1869.666667	7395.333333	18.3552	29.7763	22.5365	55.003	100.0534	70.345	23.556	75.1338	1.673367492	1.30E-06	0.000500408	yes	YOR378W	MFS general substrate transporter [Alternaria alternata]	-	-	-	-	-	-	-
Unigene0007733	1014.333333	3900.333333	3.0211	6.2504	9.3846	24.3824	12.2046	24.3162	6.2187	20.30106667	1.706870606	0.000226098	0.015725848	yes	--	Pc20g03490 [Penicillium rubens Wisconsin 54-1255]	-	-	-	-	-	-	-
Unigene0010860	545.3333333	2221	6.3985	5.1671	8.7972	18.7201	27.6182	21.7079	6.7876	22.68206667	1.740578644	0.000313872	0.018822644	yes	--	similar to An01g04770 [Aspergillus niger]	-	-	-	-	-	-	-
Unigene0005648	10438.33333	43794	67.9791	279.3392	164.9156	485.8656	794.456	440.0827	170.7446333	573.4681	1.747873003	8.91E-05	0.009171901	yes	--	hypothetical protein S7711_05142 [Stachybotrys chartarum IBT 7711]	-	-	-	-	-	-	-
Unigene0012655	13518.33333	59317.33333	101.0366	74.7366	59.8428	73.4597	490.1629	245.6707	78.53866667	269.7644333	1.78022514	0.000499212	0.025106511	yes	gdh-1	NAD-specific glutamate dehydrogenase [Pestalotiopsis fici W106-1]	Metabolism	Global and Overview;Amino acid metabolism;Metabolism of other amino acids;Energy metabolism	ko01100//Metabolic pathways;ko00250//Alanine, aspartate and glutamate metabolism;ko00910//Nitrogen metabolism;ko00220//Arginine biosynthesis;ko00430//Taurine and hypotaurine metabolism	K15371	GO:0044464//cell part;GO:0005623//cell;GO:0043226//organelle;GO:0043229//intracellular organelle;GO:0005737//cytoplasm;GO:0043231//intracellular membrane-bounded organelle;GO:0044444//cytoplasmic part;GO:0005622//intracellular;GO:0043227//membrane-bounded organelle;GO:0044424//intracellular part	GO:0003824//catalytic activity	GO:0044763//single-organism cellular process;GO:0009987//cellular process;GO:0044281//small molecule metabolic process;GO:0006103//2-oxoglutarate metabolic process;GO:0044237//cellular metabolic process;GO:0008152//metabolic process;GO:0043648//dicarboxylic acid metabolic process;GO:0043436//oxoacid metabolic process;GO:0006082//organic acid metabolic process;GO:0044699//single-organism process;G…
Unigene0007743	845.3333333	3687.333333	5.9127	14.1059	13.2291	23.8859	45.8484	46.4631	11.08256667	38.73246667	1.805251341	7.48E-05	0.007965907	yes	--	uncharacterized protein FPRO_03643 [Fusarium proliferatum ET1]	-	-	-	-	-	-	-
Unigene0002512	1034	4249.333333	2.8938	9.115	14.2938	39.694	15.7663	36.7835	8.767533333	30.74793333	1.81024653	0.000653392	0.028870205	yes	PDAT9	Pisatin demethylase [Fusarium oxysporum f. sp. cubense race 4]	-	-	-	-	-	-	-
Unigene0012981	1597.666667	7275.666667	1.2967	6.0997	3.4084	8.7091	21.3156	8.5345	3.6016	12.85306667	1.835402752	0.000362938	0.02081484	yes	ccsA	polyketide synthase [Trichoderma reesei QM6a]	-	-	-	-	-	GO:0003824//catalytic activity	-
Unigene0009302	867.6666667	3608.333333	10.0158	8.3056	11.5076	52.3866	28.3075	26.8504	9.943	35.84816667	1.850146227	6.07E-06	0.001526161	yes	ftsH	AAA ATPase family protein [Colletotrichum tofieldiae]	-	-	-	-	-	GO:0001883//purine nucleoside binding;GO:0097159//organic cyclic compound binding;GO:0097367//carbohydrate derivative binding;GO:0032550//purine ribonucleoside binding;GO:0036094//small molecule binding;GO:0001882//nucleoside binding;GO:0032549//ribonucleoside binding;GO:0005488//binding;GO:1901363//heterocyclic compound binding	-
Unigene0011365	777	3740.666667	12.8977	8.502	10.3727	8.9538	78.5501	31.151	10.5908	39.55163333	1.900925703	0.001613378	0.049531443	yes	CHA1	tryptophan synthase beta subunit-like PLP-dependent enzyme [Microdochium bolleyi]	Metabolism	Global and Overview;Amino acid metabolism	ko01100//Metabolic pathways;ko01110//Biosynthesis of secondary metabolites;ko01130//Biosynthesis of antibiotics;ko01230//Biosynthesis of amino acids;ko01200//Carbon metabolism;ko00260//Glycine, serine and threonine metabolism;ko00270//Cysteine and methionine metabolism;ko00290//Valine, leucine and isoleucine biosynthesis	K17989	-	-	-
Unigene0005510	717.3333333	3269.333333	4.3433	8.7288	18.4494	38.6155	39.3039	40.5374	10.50716667	39.4856	1.909952924	0.000144716	0.011618456	yes	ahpF	Thioredoxin reductase GliT-like protein [Rasamsonia emersonii CBS 393.64]	-	-	-	-	-	-	-
Unigene0005793	835.3333333	4062	16.9033	21.9349	17.5414	31.3242	129.3781	53.6444	18.7932	71.4489	1.926701059	0.000112345	0.010272932	yes	eglC	glycoside hydrolase [Stagonospora sp. SRC1lsM3a]	Metabolism	Carbohydrate metabolism	ko00500//Starch and sucrose metabolism	K01199	-	GO:0003824//catalytic activity	-
Unigene0002568	565	2755	2.2044	10.2727	6.9082	16.3345	36.3087	21.9385	6.461766667	24.86056667	1.94385862	0.000682985	0.029090277	yes	CYP719B1	7-alpha-hydroxycholest-4-en-3-one 12-alpha-hydroxylase [Tolypocladium ophioglossoides CBS 100239]	-	-	-	-	-	GO:0005488//binding	-
Unigene0002033	2070.666667	10317.33333	7.802	13.3073	14.6931	24.4976	49.0377	70.0039	11.93413333	47.8464	2.003316579	7.73E-07	0.000338549	yes	--	acetoacetate decarboxylase (ADC) domain-containing protein [Purpureocillium lilacinum]	-	-	-	-	-	-	-
Unigene0005693	1292	6497.333333	11.0372	9.732	15.3398	30.5291	42.5693	76.0723	12.03633333	49.72356667	2.046533818	1.65E-07	0.000113608	yes	xsa	glycoside hydrolase family 43 protein [Trichoderma atroviride IMI 206040]	-	-	-	-	-	-	-
Unigene0006898	979	5474.333333	13.134	8.9069	9.9624	9.5553	93.4771	35.453	10.66776667	46.1618	2.113441306	0.000388539	0.021436884	yes	Ido1	Indoleamine 2,3-dioxygenase family protein [Scedosporium apiospermum]	Metabolism	Global and Overview;Amino acid metabolism	ko01100//Metabolic pathways;ko00380//Tryptophan metabolism	K00463	-	-	-
Unigene0011464	613.3333333	3370.666667	2.9497	2.9988	2.2188	2.4081	15.6446	17.398	2.722433333	11.8169	2.117882988	0.000407367	0.022102643	yes	ANK1	related to ankyrin 1 [Fusarium proliferatum]	-	-	-	-	-	-	-
Unigene0002377	836.3333333	4560.333333	4.2812	15.0423	20.0561	39.6342	71.1049	61.0044	13.12653333	57.24783333	2.124735136	2.62E-05	0.004466354	yes	--	proteinrelated to integral membrane protein PTH11 [Metarhizium guizhouense ARSEF 977]	-	-	-	-	-	-	-
Unigene0002326	443.3333333	2521	3.4579	4.3072	3.3733	4.1788	29.9972	14.8513	3.7128	16.34243333	2.138043304	0.000740755	0.030749545	yes	ftmMT	Sterigmatocystin 8-O-methyltransferase [Valsa mali]	-	-	-	-	-	GO:0016740//transferase activity;GO:0003824//catalytic activity	-
Unigene0002174	205.6666667	1178	2.0779	1.9725	1.379	4.0135	11.6072	9.2895	1.8098	8.3034	2.197871924	0.001592853	0.049531443	yes	het-6	HET-domain-containing protein [Lepidopterella palustris CBS 459.81]	-	-	-	-	-	-	-
Unigene0001620	569.3333333	3317.333333	4.0634	3.1249	3.483	7.9911	28.8769	12.3464	3.5571	16.4048	2.205344567	1.50E-05	0.003014068	yes	ENA5	calcium-transporting ATPase 3 [Neurospora tetrasperma FGSC 2509]	-	-	-	-	GO:0031224//intrinsic component of membrane;GO:0016020//membrane;GO:0044425//membrane part	GO:0005488//binding;GO:0022891//substrate-specific transmembrane transporter activity;GO:0032550//purine ribonucleoside binding;GO:0001883//purine nucleoside binding;GO:0005215//transporter activity;GO:0008324//cation transmembrane transporter activity;GO:0003824//catalytic activity;GO:0022857//transmembrane transporter activity;GO:0097159//organic cyclic compound binding;GO:0097367//carbohydrate…	GO:0006810//transport;GO:0044765//single-organism transport;GO:0006811//ion transport;GO:0051179//localization;GO:0044699//single-organism process;GO:0051234//establishment of localization;GO:1902578//single-organism localization;GO:0006812//cation transport
Unigene0009076	1564	9196.666667	8.5563	11.0217	6.5662	30.7092	59.6494	33.7217	8.714733333	41.3601	2.246711249	6.70E-10	1.46E-06	yes	PYRR	Pc16g08100 [Penicillium rubens Wisconsin 54-1255]	-	-	-	-	-	-	-
Unigene0003803	2202	13578	21.1881	6.4082	8.3582	13.4965	117.7457	43.0126	11.98483333	58.08493333	2.276954145	0.000297891	0.01854867	yes	cta3	potassium/sodium efflux P-type ATPase [Microdochium bolleyi]	-	-	-	-	GO:0044425//membrane part;GO:0016020//membrane;GO:0031224//intrinsic component of membrane	GO:0001882//nucleoside binding;GO:0001883//purine nucleoside binding;GO:0032550//purine ribonucleoside binding;GO:0097159//organic cyclic compound binding;GO:0097367//carbohydrate derivative binding;GO:0036094//small molecule binding;GO:0022891//substrate-specific transmembrane transporter activity;GO:0043169//cation binding;GO:0005488//binding;GO:0003824//catalytic activity;GO:0015075//ion trans…	GO:0044699//single-organism process;GO:0006812//cation transport;GO:1902578//single-organism localization;GO:0051234//establishment of localization;GO:0006811//ion transport;GO:0044765//single-organism transport;GO:0006810//transport;GO:0051179//localization
Unigene0012910	466	2887.333333	8.9342	5.2749	3.9984	7.831	50.8319	30.3736	6.069166667	29.67883333	2.289864037	0.00026102	0.017237884	yes	SPAC1002.16c	major facilitator superfamily transporter [Colletotrichum fioriniae PJ7]	-	-	-	-	-	-	-
Unigene0000669	2530	16980.33333	17.2935	29.7251	13.708	72.0403	157.9648	95.8777	20.2422	108.6276	2.423952707	1.25E-09	2.34E-06	yes	--	hypothetical protein ANO14919_120910 [fungal sp. No.14919]	-	-	-	-	-	-	-
Unigene0006421	1082.666667	7200.333333	1.4076	2.4408	6.3349	14.9976	20.4375	19.6877	3.394433333	18.37426667	2.436444016	3.92E-07	0.000222656	yes	lovF	Lovastatin nonaketide synthase [Escovopsis weberi]	-	-	-	-	-	-	-
Unigene0003213	2646.666667	17842.66667	11.2081	60.4628	37.8257	315.6045	22.7644	305.8429	36.49886667	214.7372667	2.556649014	0.000565173	0.026874164	yes	QDR2	Quinidine resistance protein 2 [Valsa mali]	-	-	-	-	-	-	GO:0044699//single-organism process;GO:0044763//single-organism cellular process;GO:0009987//cellular process
Unigene0010425	200.3333333	1523	6.8327	2.0192	5.9124	10.0694	52.2463	26.6209	4.921433333	29.64553333	2.590664295	0.000962521	0.035755456	yes	--	NPP1-domain-containing protein [Exidia glandulosa HHB12029]	-	-	-	-	-	-	-
Unigene0001363	243.3333333	1778	0.7289	2.097	2.3442	10.8546	9.0212	11.4586	1.723366667	10.4448	2.599483278	5.33E-05	0.006695573	yes	--	Ankyrin repeat-containing domain protein [Cordyceps brongniartii RCEF 3172]	-	-	-	-	-	-	-
Unigene0007605	384.6666667	2993.333333	8.2668	5.7885	3.9852	8.5928	64.0235	37.556	6.0135	36.7241	2.610450312	5.27E-05	0.006695449	yes	LAP2	peptidase family M28 [Colletotrichum nymphaeae SA-01]	-	-	-	-	-	GO:0003824//catalytic activity;GO:0043167//ion binding;GO:0005488//binding;GO:0043169//cation binding;GO:0016787//hydrolase activity	-
Unigene0011641	315.6666667	2368.333333	9.6248	1.5973	4.2026	12.2021	35.4205	47.6562	5.141566667	31.7596	2.626912813	0.000263314	0.01724404	yes	--	hypothetical protein PFICI_11480 [Pestalotiopsis fici W106-1]	-	-	-	-	-	-	-
Unigene0009929	419	3278	3.8663	6.9146	4.8582	16.4095	48.8278	31.396	5.213033333	32.2111	2.627362939	2.03E-07	0.000120364	yes	--	matrix metalloproteinase-11 [Cladophialophora carrionii]	-	-	-	-	-	-	-
Unigene0012409	317	2626.333333	3.9676	4.0002	1.8367	1.9022	38.4601	22.3198	3.268166667	20.89403333	2.67653755	0.000965722	0.035772758	yes	ATAD3B	ATPase [Metarhizium robertsii ARSEF 23]	-	-	-	-	-	-	-
Unigene0002706	40540.33333	333605.6667	151.1178	431.1076	114.9609	589.3876	2154.3213	1743.3855	232.3954333	1495.698133	2.686165411	7.77E-07	0.000338549	yes	AOX1	Alcohol oxidase [Pestalotiopsis fici W106-1]	Metabolism	Global and Overview;Energy metabolism	ko01100//Metabolic pathways;ko01120//Microbial metabolism in diverse environments;ko01200//Carbon metabolism;ko00680//Methane metabolism	K17066	-	GO:0016491//oxidoreductase activity;GO:0036094//small molecule binding;GO:0000166//nucleotide binding;GO:0005488//binding;GO:0003824//catalytic activity;GO:1901265//nucleoside phosphate binding;GO:1901363//heterocyclic compound binding;GO:0097159//organic cyclic compound binding;GO:0016614//oxidoreductase activity, acting on CH-OH group of donors	GO:0044710//single-organism metabolic process;GO:0008152//metabolic process;GO:0044699//single-organism process
Unigene0002486	994	8381	6.4025	3.857	3.9155	4.8449	61.672	26.0881	4.725	30.86833333	2.707741356	2.06E-05	0.003845333	yes	vbs	versicolorin b synthase [Colletotrichum gloeosporioides Nara gc5]	-	-	-	-	-	GO:0005488//binding;GO:0097159//organic cyclic compound binding;GO:1901363//heterocyclic compound binding;GO:0016614//oxidoreductase activity, acting on CH-OH group of donors;GO:1901265//nucleoside phosphate binding;GO:0003824//catalytic activity;GO:0016491//oxidoreductase activity;GO:0000166//nucleotide binding;GO:0036094//small molecule binding	GO:0008152//metabolic process;GO:0044281//small molecule metabolic process;GO:0044710//single-organism metabolic process;GO:0044699//single-organism process
Unigene0011897	1260.333333	10229.66667	27.4048	14.1689	21.0409	98.227	196.8909	119.588	20.87153333	138.2353	2.727517574	6.70E-13	8.76E-09	yes	aspnd1	Major allergen Asp f 2 [Diplodia seriata]	-	-	-	-	-	GO:0016787//hydrolase activity;GO:0003824//catalytic activity;GO:0008233//peptidase activity;GO:0070011//peptidase activity, acting on L-amino acid peptides	-
Unigene0010302	52.33333333	449	0.5877	0.2044	0.3325	1.0512	3.4121	3.3639	0.374866667	2.609066667	2.799084357	0.001462461	0.047807857	yes	Ankef1	Ankyrin-3 [Talaromyces marneffei PM1]	-	-	-	-	-	-	-
Unigene0000927	48	427.6666667	0.5015	1.7388	2.0544	6.8468	9.8482	14.2044	1.431566667	10.2998	2.846949562	0.001177937	0.041741742	yes	--	--	-	-	-	-	-	-	-
Unigene0000276	124	1167.333333	1.0216	0.6905	3.2485	6.1073	18.8578	12.0326	1.653533333	12.33256667	2.898849052	0.000469704	0.024276095	yes	--	--	-	-	-	-	-	-	-
Unigene0000240	245.3333333	2435.666667	1.2799	1.9833	0.9621	1.6998	22.2655	7.9574	1.408433333	10.6409	2.917456996	0.000222244	0.015540463	yes	CDK2	ATP binding [Ascochyta rabiei]	-	-	-	-	-	-	-
Unigene0002654	56	536.6666667	0.2832	0.7074	0.5959	1.8248	5.3944	4.7724	0.528833333	3.9972	2.918104739	0.000613861	0.027774552	yes	ERG7	terpene synthase [Coniochaeta ligniaria NRRL 30616]	Metabolism	Global and Overview;Lipid metabolism	ko01100//Metabolic pathways;ko01110//Biosynthesis of secondary metabolites;ko01130//Biosynthesis of antibiotics;ko00100//Steroid biosynthesis	K01852	-	GO:0003824//catalytic activity;GO:0016853//isomerase activity	-
Unigene0011141	324.6666667	3168.666667	2.0861	3.6562	1.6131	8.9856	31.1475	16.2301	2.4518	18.78773333	2.937877817	1.99E-07	0.000120364	yes	HET-E1	Ankyrin repeat-containing domain protein [Cordyceps confragosa RCEF 1005]	-	-	-	-	-	-	-
Unigene0012695	1543.333333	14852	13.8787	9.7114	7.4676	31.2385	123.9716	82.8534	10.35256667	79.3545	2.938323544	1.98E-10	8.63E-07	yes	--	Major facilitator superfamily domain [Trichophyton rubrum]	-	-	-	-	-	-	-
Unigene0006425	110	1125.333333	0.3548	0.8271	0.8317	0.8998	9.8928	4.8956	0.6712	5.2294	2.961830806	0.001003908	0.036770592	yes	cdk7	protein kinase domain-containing protein [Colletotrichum gloeosporioides Nara gc5]	-	-	-	-	-	-	-
Unigene0001318	205	2059	4.704	1.8384	2.6915	14.469	34.0337	27.2286	3.077966667	25.24376667	3.03587768	2.71E-06	0.000771417	yes	--	similar to An12g05640 [Aspergillus niger]	-	-	-	-	-	-	-
Unigene0002207	138.6666667	1390	2.0859	3.1746	3.9456	25.1958	1.8231	52.2177	3.0687	26.4122	3.105504957	0.001136532	0.040827729	yes	--	PEBP-like protein [Coniochaeta ligniaria NRRL 30616]	-	-	-	-	-	-	-
Unigene0008972	34.33333333	363.6666667	0.4083	0.5268	0.6545	3.902	5.2329	4.6619	0.529866667	4.598933333	3.117598007	0.000139902	0.011618456	yes	--	MFS gliotoxin efflux transporter glia, partial [Lepidopterella palustris CBS 459.81]	-	-	-	-	-	-	-
Unigene0013053	5	52.66666667	0.1179	0.1076	0.084	0.7776	1.0031	0.9169	0.103166667	0.8992	3.123665127	0.000784435	0.031560822	yes	--	zinc finger protein [Colletotrichum gloeosporioides Nara gc5]	-	-	-	-	-	-	-
Unigene0002742	3466.333333	40026.33333	26.7644	23.8327	26.9287	30.7129	435.1186	224.0837	25.84193333	229.9717333	3.153670632	8.72E-07	0.00035987	yes	YLR352W	leucine Rich Repeat domain-containing protein [Neurospora crassa OR74A]	-	-	-	-	-	-	-
Unigene0001514	569	6812.333333	4.2347	5.9902	3.5471	6.0305	71.0922	50.3211	4.590666667	42.48126667	3.210051198	6.48E-07	0.000303207	yes	ATAD3A	ATPase, AAA-type, core [Metarhizium rileyi RCEF 4871]	-	-	-	-	-	-	-
Unigene0009373	91.33333333	1129.666667	0.9595	1.5502	2.0678	3.833	28.897	10.6027	1.525833333	14.44423333	3.242824341	0.000205036	0.014492183	yes	pgxB	glycosyl hydrolase family 28 [Colletotrichum incanum]	Metabolism	Global and Overview;Carbohydrate metabolism	ko01100//Metabolic pathways;ko00500//Starch and sucrose metabolism;ko00040//Pentose and glucuronate interconversions	K01213	-	GO:0016787//hydrolase activity;GO:0003824//catalytic activity	GO:0008152//metabolic process;GO:0044238//primary metabolic process
Unigene0001633	191.3333333	2407	3.6531	3.2139	2.7448	5.5649	69.7271	17.0245	3.203933333	30.77216667	3.263709993	5.63E-05	0.006817689	yes	axhA-2	glycoside hydrolase family 62 protein [Schizophyllum commune H4-8]	-	-	-	-	-	GO:0016787//hydrolase activity;GO:0003824//catalytic activity;GO:0004553//hydrolase activity, hydrolyzing O-glycosyl compounds;GO:0016798//hydrolase activity, acting on glycosyl bonds	GO:0044699//single-organism process;GO:0008152//metabolic process;GO:0044238//primary metabolic process;GO:0044281//small molecule metabolic process;GO:0071704//organic substance metabolic process;GO:0005975//carbohydrate metabolic process;GO:0044710//single-organism metabolic process;GO:0019566//arabinose metabolic process;GO:0044723//single-organism carbohydrate metabolic process;GO:0005996//mo…
Unigene0005726	64.66666667	814	0.4584	0.4401	0.3825	0.7847	7.145	4.6179	0.427	4.182533333	3.292069063	0.000264735	0.01724404	yes	ANKRD17	related to nucleoside phosphorylase [Phialocephala subalpina]	-	-	-	-	-	-	-
Unigene0007436	221.6666667	2788.333333	7.361	2.4279	2.6805	2.0441	73.188	47.9193	4.156466667	41.05046667	3.303969076	0.000344198	0.019938589	yes	--	hypothetical protein PFICI_11585 [Pestalotiopsis fici W106-1]	-	-	-	-	-	-	-
Unigene0008661	30.33333333	377.6666667	0.1946	0.3196	1.057	3.7989	8.2145	3.5448	0.523733333	5.186066667	3.307736418	0.000519279	0.025526647	yes	--	secreted hydrolase [Colletotrichum gloeosporioides Nara gc5]	-	-	-	-	-	GO:0016787//hydrolase activity;GO:0003824//catalytic activity	GO:0008152//metabolic process
Unigene0007184	72	956.3333333	3.1305	1.9587	2.6838	6.6631	58.4868	14.418	2.591	26.52263333	3.355643102	0.000245452	0.016570602	yes	--	--	-	-	-	-	-	-	-
Unigene0007181	33.66666667	446.3333333	0.8122	1.7212	0.28	3.4103	17.2862	8.1732	0.9378	9.623233333	3.359169526	0.000713138	0.029887805	yes	--	tat pathway signal sequence [Beauveria bassiana ARSEF 2860]	-	-	-	-	-	-	-
Unigene0006347	662	8985.333333	1.7784	4.0779	16.3231	18.9443	148.7514	61.7806	7.393133333	76.4921	3.371052919	1.25E-05	0.002683453	yes	--	Sialidase, partial [Microdochium bolleyi]	-	-	-	-	-	-	-
Unigene0010082	34.33333333	465.3333333	0.5537	0.9974	0.4008	0.651	10.9554	8.7667	0.650633333	6.791033333	3.383714472	0.001314866	0.044890831	yes	--	hypothetical protein ANO14919_084010 [fungal sp. No.14919]	-	-	-	-	-	-	-
Unigene0006422	8	118.6666667	0.0258	0.1129	0.1929	0.3625	1.5857	1.8941	0.110533333	1.280766667	3.534454255	0.000895451	0.034037558	yes	--	P-loop containing nucleoside triphosphate hydrolase protein [Stagonospora sp. SRC1lsM3a]	-	-	-	-	-	-	-
Unigene0004425	56	847.3333333	0.6264	0.5092	0.5376	1.1366	10.3731	8.3164	0.557733333	6.6087	3.566719104	0.0001037	0.010092658	yes	--	--	-	-	-	-	-	-	-
Unigene0006978	8.666666667	119.3333333	0.2412	0.132	0.1718	2.7418	1.3525	2.4316	0.181666667	2.1753	3.581848745	6.72E-05	0.007573154	yes	--	integral membrane protein PTH11-like [Aspergillus luchuensis]	-	-	-	-	-	-	-
Unigene0012045	29.33333333	446.6666667	0.727	0.2933	0.1363	0.425	6.9949	6.6022	0.385533333	4.674033333	3.599740516	0.001321825	0.045010899	yes	--	homeobox domain-containing protein [Stemphylium lycopersici]	Environmental Information Processing;Metabolism;Cellular Processes	Carbohydrate metabolism;Transport and catabolism;Global and Overview;Signal transduction	ko01100//Metabolic pathways;ko04144//Endocytosis;ko04139//Regulation of mitophagy - yeast;ko04070//Phosphatidylinositol signaling system;ko00562//Inositol phosphate metabolism	K00889	-	-	-
Unigene0007210	11.33333333	178	0.431	0.5394	0.1316	0.4168	5.2866	7.9548	0.367333333	4.552733333	3.631571236	0.001330947	0.045203808	yes	--	--	-	-	-	-	-	-	-
Unigene0012696	9.666666667	170.3333333	0.2014	0.4096	0.2767	2.2171	5.8975	4.2765	0.2959	4.130366667	3.803088259	3.24E-05	0.004979908	yes	--	Pc16g02750 [Penicillium rubens Wisconsin 54-1255]	-	-	-	-	-	-	-
Unigene0006121	29	530.3333333	0.5467	0.2205	0.5381	0.3296	13.3195	4.6246	0.4351	6.091233333	3.807315448	0.00102878	0.037367582	yes	--	integral membrane protein [Glarea lozoyensis ATCC 20868]	-	-	-	-	-	-	-
Unigene0009775	9.666666667	177.3333333	1.0956	1.5994	0.0976	3.3274	23.5859	12.8595	0.930866667	13.2576	3.832101283	0.000678425	0.029090277	yes	--	--	-	-	-	-	-	-	-
Unigene0012384	5	96	0.0538	0.0442	0.115	0.14	1.9348	1.0692	0.071	1.048	3.883675882	0.000867138	0.033585386	yes	--	hypothetical protein ANO14919_059270 [fungal sp. No.14919]	-	-	-	-	-	-	-
Unigene0009308	15.33333333	285.6666667	0.1613	0.3371	0.2194	0.3206	1.6671	8.7294	0.239266667	3.572366667	3.900188838	0.000906586	0.034261627	yes	Mb2261	Pc13g15640 [Penicillium rubens Wisconsin 54-1255]	-	-	-	-	-	-	-
Unigene0009439	12.33333333	235.6666667	0.2273	0.0226	0.1436	0.2583	3.9326	1.7056	0.131166667	1.9655	3.905423324	0.000946114	0.035346831	yes	--	Formylmethionine deformylase-like protein, partial [Metarhizium majus ARSEF 297]	-	-	-	-	-	-	-
Unigene0012177	4.666666667	93.33333333	0.0912	0.0333	0.0974	0.2532	2.68	0.4728	0.073966667	1.135333333	3.940096862	0.000871228	0.033605253	yes	--	nuclear pore complex protein [Diplodia corticola]	-	-	-	-	-	-	-
Unigene0003122	7.666666667	154	0.0566	0.0062	0.0726	0.1532	1.4662	0.4939	0.045133333	0.704433333	3.96419794	0.000623074	0.028094213	yes	PF13_0198	Reticulocyte-binding protein 2 like protein a [Fusarium oxysporum f. sp. cubense race 4]	-	-	-	-	-	-	-
Unigene0002518	90	1813.333333	1.7925	1.2574	0.898	3.9811	31.7053	27.1075	1.315966667	20.9313	3.991467066	1.91E-06	0.00063434	yes	verB	cytochrome P450 monooxygenase [Colletotrichum tofieldiae]	-	-	-	-	-	GO:0005488//binding	-
Unigene0003133	8	170.3333333	0.2479	0.0905	0.1766	1.2477	5.0655	2.4279	0.171666667	2.9137	4.085170506	3.41E-05	0.005075454	yes	--	aminoglycoside phosphotransferase [Aspergillus oryzae]	-	-	-	-	-	-	-
Unigene0012542	18.33333333	412	1.4717	0.7277	0.5074	1.0876	41.5309	3.405	0.902266667	15.34116667	4.087710503	0.001363317	0.045492453	yes	--	hypothetical protein ANO14919_037210 [fungal sp. No.14919]	-	-	-	-	-	-	-
Unigene0010962	5.333333333	118.6666667	0	0.0859	0.2516	0.3268	2.4885	2.9836	0.1125	1.932966667	4.102819852	0.001346121	0.045482897	yes	--	--	-	-	-	-	-	-	-
Unigene0000602	43	954.3333333	0.4709	0.216	0.1632	0.4109	6.6944	7.9244	0.283366667	5.0099	4.144039842	8.08E-05	0.008518856	yes	HET-E1	Ankyrin repeat-containing protein [Glarea lozoyensis ATCC 20868]	-	-	-	-	-	-	-
Unigene0006189	2.666666667	58.33333333	0.0903	0	0.0965	0.2352	1.2927	1.776	0.062266667	1.1013	4.144603661	0.001219502	0.042980811	yes	--	nadp:d-xylose dehydrogenase [Colletotrichum gloeosporioides Nara gc5]	-	-	-	-	-	-	-
Unigene0006837	13.33333333	313.3333333	0.0487	0.427	0.0521	0.5583	5.608	3.1695	0.175933333	3.111933333	4.144710399	0.000560927	0.026866972	yes	het-6	HET-domain-containing protein [Phialocephala scopiformis]	-	-	-	-	-	-	-
Unigene0008130	18.33333333	458.6666667	0.3171	0.0631	0.4467	0.5253	10.947	4.4711	0.275633333	5.314466667	4.269102643	0.000306568	0.018822644	yes	TGFBI	beta-ig-h3 fasciclin [Colletotrichum incanum]	-	-	-	-	-	-	-
Unigene0009174	3.333333333	84.66666667	0.1791	0	0.7658	3.1714	6.1663	10.14	0.314966667	6.492566667	4.365517863	0.000266388	0.01724404	yes	--	--	-	-	-	-	-	-	-
Unigene0006832	14.66666667	433.3333333	0.107	0.0703	0.3202	0.6687	3.5429	7.5094	0.165833333	3.907	4.558255325	4.58E-05	0.006044757	yes	figl-1	P-loop containing nucleoside triphosphate hydrolase protein [Aureobasidium pullulans EXF-150]	-	-	-	-	-	GO:0032550//purine ribonucleoside binding;GO:0005488//binding;GO:1901363//heterocyclic compound binding;GO:0036094//small molecule binding;GO:0097159//organic cyclic compound binding;GO:0001882//nucleoside binding;GO:0032549//ribonucleoside binding;GO:0097367//carbohydrate derivative binding;GO:0001883//purine nucleoside binding	-
Unigene0010270	7.333333333	225.3333333	0.1293	0.1132	0.0553	0.5789	4.8501	1.6535	0.099266667	2.360833333	4.571843038	2.63E-05	0.004466354	yes	HGT1	High-affinity glucose transporter [Madurella mycetomatis]	-	-	-	-	GO:0044425//membrane part;GO:0016020//membrane;GO:0031224//intrinsic component of membrane	GO:0022857//transmembrane transporter activity;GO:0005215//transporter activity	GO:0006810//transport;GO:1902578//single-organism localization;GO:0051179//localization;GO:0009987//cellular process;GO:0044699//single-organism process;GO:0044765//single-organism transport;GO:0051234//establishment of localization;GO:0044763//single-organism cellular process
Unigene0008823	0.666666667	18.66666667	0.1094	0	0	0.4556	0.6769	1.5124	0.036466667	0.881633333	4.595528534	0.001557827	0.049348502	yes	--	--	-	-	-	-	-	-	-
Unigene0011233	8	244	0.0993	0.0543	0.1591	1.0466	2.8409	3.8065	0.104233333	2.564666667	4.620882705	3.95E-06	0.001076041	yes	SPCC794.04c	MFS transporter, DHA1 family, multidrug resistance protein [Exophiala dermatitidis NIH/UT8656]	-	-	-	-	-	-	GO:0044699//single-organism process;GO:0044763//single-organism cellular process;GO:0009987//cellular process
Unigene0004220	80.33333333	2641.333333	0.8105	0.659	0.5574	0.8022	32.7108	17.7384	0.675633333	17.0838	4.660244596	1.94E-06	0.00063434	yes	--	Fungal specific transcription factor domain-containing protein [Colletotrichum higginsianum IMI 349063]	-	-	-	-	-	-	-
Unigene0000755	6	202	0.2938	0	0.2512	0.1224	10.8616	3.1479	0.181666667	4.710633333	4.696555405	0.001559782	0.049348502	yes	--	Axial budding pattern protein 2 [Valsa mali var. pyri] [Valsa mali]	-	-	-	-	-	-	-
Unigene0005976	7.333333333	242.6666667	0.0579	0.0476	0.0619	0.1433	1.5067	2.7533	0.0558	1.467766667	4.717213706	4.36E-05	0.00598983	yes	HET-E1	Vegetative incompatibility protein HET-E-1 [Penicillium subrubescens]	-	-	-	-	-	-	-
Unigene0010738	1.333333333	53.33333333	0	0.047	0.0459	0.179	1.728	0.891	0.030966667	0.932666667	4.912573556	0.000361321	0.020813381	yes	--	Calcium-independent phospholipase A2-gamma [Fusarium oxysporum f. sp. cubense race 1]	-	-	-	-	-	-	-
Unigene0003121	12	537.3333333	0.0768	0.0711	0.0757	0.3752	4.3856	3.0163	0.074533333	2.592366667	5.120240196	2.04E-06	0.000651569	yes	PF13_0198	Reticulocyte-binding protein 2 like protein a [Fusarium oxysporum f. sp. cubense race 4]	-	-	-	-	-	-	-
Unigene0010867	0.666666667	29	0.0636	0	0	0.1325	1.206	0.9349	0.0212	0.7578	5.15968097	0.000724238	0.030256011	yes	PA2218	DltD domain-containing protein [Colletotrichum simmondsii]	-	-	-	-	-	-	-
Unigene0007490	24.66666667	1122.333333	0.4171	0.2686	0.2622	0.9964	13.5781	19.6959	0.315966667	11.42346667	5.176084353	1.13E-06	0.000448396	yes	--	similar to An01g02260 [Aspergillus niger]	-	-	-	-	-	-	-
Unigene0001497	141.6666667	7196.666667	1.055	1.5628	0.8705	1.4136	76.7771	57.7759	1.162766667	45.3222	5.284584369	2.25E-08	3.26E-05	yes	ATAD3	ATPase, AAA-type, core [Aschersonia aleyrodis RCEF 2490]	-	-	-	-	-	-	-
Unigene0004245	24.66666667	1314	0.0631	0.4375	0.0599	0.5256	11.81	10.25	0.186833333	7.528533333	5.332545057	1.16E-05	0.002573544	yes	--	Magnesium transport protein CorA, transmembrane region [Glarea lozoyensis ATCC 20868]	-	-	-	-	-	-	-
Unigene0009678	4	231.6666667	0	0.0585	0.057	0.2224	3.7505	0.9687	0.0385	1.6472	5.419013479	7.49E-05	0.007965907	yes	het-6	Heterokaryon incompatibility protein 6, OR allele [Fusarium oxysporum f. sp. cubense race 1]	-	-	-	-	-	-	-
Unigene0008463	1.333333333	75.66666667	0.053	0.058	0	0.1655	2.1311	2.6785	0.037	1.658366667	5.486093943	8.85E-05	0.009171901	yes	het-S	kinesin light chain [Arthroderma otae CBS 113480]	-	-	-	-	-	-	-
Unigene0012004	3	182.6666667	0	0.021	0.0719	0.08	2.8978	1.2452	0.030966667	1.407666667	5.50644584	0.000143464	0.011618456	yes	--	Pc16g08800 [Penicillium rubens Wisconsin 54-1255]	-	-	-	-	-	-	-
Unigene0003768	19	1217.333333	0.0127	0.5284	0.2443	0.529	21.2091	15.9466	0.2618	12.56156667	5.584407499	4.37E-05	0.00598983	yes	--	nuclear pore complex protein [Diplodia corticola]	-	-	-	-	-	-	-
Unigene0001425	2.333333333	186.6666667	0.1002	0.2193	0.4281	0.3129	22.3112	23.2817	0.2492	15.30193333	5.940266064	4.93E-05	0.00637635	yes	--	--	-	-	-	-	-	-	-
Unigene0011419	25	2114.666667	0.1655	0.2965	0.1366	0.5247	25.481	12.3294	0.199533333	12.77836667	6.000929854	1.26E-07	9.17E-05	yes	--	Ammonium transporter 1 [Neonectria ditissima]	-	-	-	-	-	-	-
Unigene0011506	0.666666667	60.33333333	0	0	0.0388	0.1514	1.7432	0.7696	0.012933333	0.888066667	6.101501926	6.99E-05	0.007612378	yes	--	Oxidoreductase [Colletotrichum higginsianum IMI 349063]	-	-	-	-	-	-	-
Unigene0005274	0.333333333	31	0	0	0.1061	1.3445	0.1536	6.6943	0.035366667	2.7308	6.270789596	0.000789455	0.03166538	yes	--	hypothetical protein SAICODRAFT_195399 [Saitoella complicata NRRL Y-17804]	-	-	-	-	-	-	-
Unigene0010387	1.333333333	189.6666667	0	0.0545	0.0532	1.4509	6.5435	3.7197	0.0359	3.9047	6.765084055	5.93E-08	5.54E-05	yes	--	hypothetical protein FPOA_07963 [Fusarium poae]	-	-	-	-	-	-	-
Unigene0007489	0.333333333	54	0	0	0.0578	0	3.6804	3.4576	0.019266667	2.379333333	6.948306598	0.000573609	0.027058183	yes	rbcL	--	-	-	-	-	-	-	-
Unigene0006061	31.33333333	17764.66667	0.1955	1.4986	0.2925	0.224	784.9242	23.3676	0.6622	269.5052667	8.66883074	2.38E-06	0.000722322	yes	--	--	-	-	-	-	-	-	-
Unigene0012101	0	18.33333333	0	0	0	0	0.97	1.045	0.001	0.671666667	9.391601623	0.001485398	0.048316072	yes	secY	Protein translocase subunit SecY [Beauveria bassiana D1-5]	Genetic Information Processing	Translation	ko03010//Ribosome	K02919	GO:0030529//intracellular ribonucleoprotein complex;GO:0044464//cell part;GO:1990904//ribonucleoprotein complex;GO:0005623//cell;GO:0044424//intracellular part;GO:0032991//macromolecular complex;GO:0005622//intracellular	-	-
Unigene0006894	0	14	0	0	0	0.2478	1.4725	0.3085	0.001	0.676266667	9.401448435	0.00082151	0.032551713	yes	--	Calcium-independent phospholipase A2-gamma [Fusarium oxysporum f. sp. cubense race 4]	-	-	-	-	-	-	-
Unigene0012880	0	24.66666667	0	0	0	0.1595	0.918	1.2903	0.001	0.789266667	9.624369011	7.10E-05	0.007676392	yes	SLC2A2	sugar transporter [Colletotrichum tofieldiae]	-	-	-	-	-	-	-
Unigene0010308	0	19.66666667	0	0	0	0	1.5404	1.0233	0.001	0.854566667	9.739049234	0.001364334	0.045492453	yes	rplY	ribosomal protein L25, Ctc-form [Aphanomyces invadans]	-	-	-	-	-	-	-
Unigene0009739	0	18	0	0	0	0	1.3746	1.426	0.001	0.933533333	9.866557727	0.0015662	0.049348502	yes	FIL1	--	-	-	-	-	-	-	-
Unigene0009622	0	19	0	0	0	0	1.2473	1.7837	0.001	1.010333333	9.980615636	0.001399503	0.04597966	yes	rpsJ	Rsm10p [Saccharomyces cerevisiae YJM1338]	Genetic Information Processing	Translation	ko03010//Ribosome	K02946	GO:0044424//intracellular part;GO:0000313//organellar ribosome;GO:0043227//membrane-bounded organelle;GO:0005622//intracellular;GO:0015935//small ribosomal subunit;GO:0032991//macromolecular complex;GO:0044422//organelle part;GO:0044391//ribosomal subunit;GO:0043229//intracellular organelle;GO:0043232//intracellular non-membrane-bounded organelle;GO:0044444//cytoplasmic part;GO:0000314//organella…	GO:0005198//structural molecule activity	GO:0019538//protein metabolic process;GO:0010467//gene expression;GO:0044260//cellular macromolecule metabolic process;GO:0043043//peptide biosynthetic process;GO:0006807//nitrogen compound metabolic process;GO:0043170//macromolecule metabolic process;GO:1901576//organic substance biosynthetic process;GO:0071704//organic substance metabolic process;GO:0009987//cellular process;GO:0034645//cellula…
Unigene0008913	0	20	0	0	0	0	1.6911	1.3495	0.001	1.013533333	9.985177822	0.001286578	0.044155612	yes	ompW	Outer membrane protein W [Beauveria bassiana D1-5]	-	-	-	-	-	-	-
Unigene0010889	0	26.33333333	0	0	0	0	1.6591	1.4004	0.001	1.019833333	9.994117683	0.000687674	0.029194884	yes	tufA	elongation factor [Mycena chlorophos]	-	-	-	-	GO:0044464//cell part;GO:0005623//cell	GO:0003824//catalytic activity;GO:0097367//carbohydrate derivative binding;GO:0016818//hydrolase activity, acting on acid anhydrides, in phosphorus-containing anhydrides;GO:0003723//RNA binding;GO:0008135//translation factor activity, RNA binding;GO:1901363//heterocyclic compound binding;GO:0001883//purine nucleoside binding;GO:0016817//hydrolase activity, acting on acid anhydrides;GO:0016787//hy…	GO:0044249//cellular biosynthetic process;GO:0034645//cellular macromolecule biosynthetic process;GO:0008152//metabolic process;GO:0043170//macromolecule metabolic process;GO:0044260//cellular macromolecule metabolic process;GO:0009987//cellular process;GO:0044237//cellular metabolic process;GO:1901576//organic substance biosynthetic process;GO:0071704//organic substance metabolic process;GO:0009…
Unigene0012207	0	18.33333333	0	0	0	0	1.0923	1.9757	0.001	1.022666667	9.998120267	0.001614742	0.049531443	yes	rps12-A	putative mitochondrial 37S ribosomal protein MRPS12 [Sordaria macrospora k-hell]	-	-	-	-	-	-	-
Unigene0007088	0	23.33333333	0	0	0	0	1.8486	1.2204	0.001	1.023	9.99859043	0.000955499	0.035595755	yes	tuf2	elongation factor [Mycena chlorophos]	-	-	-	-	GO:0005623//cell;GO:0044464//cell part	GO:0008135//translation factor activity, RNA binding;GO:0003723//RNA binding;GO:0016462//pyrophosphatase activity;GO:0036094//small molecule binding;GO:0097367//carbohydrate derivative binding;GO:0032550//purine ribonucleoside binding;GO:1901363//heterocyclic compound binding;GO:0005488//binding;GO:0097159//organic cyclic compound binding;GO:0016818//hydrolase activity, acting on acid anhydrides,…	GO:0044249//cellular biosynthetic process;GO:0034645//cellular macromolecule biosynthetic process;GO:0044260//cellular macromolecule metabolic process;GO:0043170//macromolecule metabolic process;GO:0071704//organic substance metabolic process;GO:0009058//biosynthetic process;GO:0009987//cellular process;GO:0008152//metabolic process;GO:0009059//macromolecule biosynthetic process;GO:0044237//cellu…
Unigene0008546	0	25	0	0	0	0	1.6764	1.4715	0.001	1.0493	10.0352115	0.000795965	0.03182888	yes	fliC	Flagellin [Beauveria bassiana D1-5]	-	-	-	-	-	-	-
Unigene0002731	0	25.66666667	0	0	0	0.1041	1.0436	2.0728	0.001	1.0735	10.06810648	0.000151939	0.011618456	yes	--	--	-	-	-	-	-	-	-
Unigene0009165	0	44.33333333	0	0	0	0	1.631	1.6399	0.001	1.0903	10.09050944	0.000247865	0.016620969	yes	rplE	54S ribosomal protein L7 [Mucor ambiguus]	Genetic Information Processing	Translation	ko03010//Ribosome	K02931	-	-	-
Unigene0001713	0	23.66666667	0	0	0	0	1.6731	1.6233	0.001	1.0988	10.1017131	0.000886973	0.033982962	yes	--	--	-	-	-	-	-	-	-
Unigene0009444	0	36.66666667	0	0	0	0	1.3841	1.925	0.001	1.103033333	10.10726067	0.000366492	0.020926877	yes	rpsH	ribosomal protein S8 [Phytophthora phaseoli]	Genetic Information Processing	Translation	ko03010//Ribosome	K02954	-	-	-
Unigene0006793	0	23.33333333	0	0	0	0	1.3815	1.9417	0.001	1.107733333	10.11339491	0.000913309	0.034317327	yes	rplW	50S ribosomal protein L23 [Phytophthora nicotianae]	Genetic Information Processing	Translation	ko03010//Ribosome	K02893	-	-	-
Unigene0009809	0	21	0	0	0	0	2.2365	1.1622	0.001	1.1329	10.14580481	0.001264747	0.043866935	yes	rplE	54S ribosomal protein L7 [Mucor ambiguus]	Genetic Information Processing	Translation	ko03010//Ribosome	K02931	-	-	-
Unigene0011703	0	29	0	0	0	0	2.0137	1.588	0.001	1.200566667	10.2294998	0.000579404	0.027058183	yes	--	--	-	-	-	-	-	-	-
Unigene0010868	0	20	0	0	0	0	2.0208	1.6126	0.001	1.211133333	10.24214198	0.001290909	0.044188305	yes	rps14	ribosomal protein S14 (mitochondrion) [Saprolegnia ferax]	Genetic Information Processing	Translation	ko03010//Ribosome	K02954	-	-	-
Unigene0008825	0	22.33333333	0	0	0	0	1.7785	1.9285	0.001	1.235666667	10.2710739	0.000984447	0.036260931	yes	tnpA	--	-	-	-	-	-	-	-
Unigene0009858	0	18.33333333	0	0	0	0	1.6162	2.1668	0.001	1.261	10.30035256	0.001511236	0.048552637	yes	--	--	-	-	-	-	-	-	-
Unigene0011672	0	26.33333333	0	0	0	0	2.16	1.7312	0.001	1.297066667	10.34103692	0.00069345	0.029344808	yes	ndhA	NADH dehydrogenase subunit 1 (mitochondrion) [Paracoccidioides brasiliensis]	Metabolism	Global and Overview;Energy metabolism	ko01100//Metabolic pathways;ko00190//Oxidative phosphorylation	K03878	-	-	-
Unigene0012794	0	39.33333333	0	0	0	0	2.2542	1.7884	0.001	1.347533333	10.39610525	0.000331375	0.019430779	yes	rpoB	--	-	-	-	-	-	-	-
Unigene0006220	0	24.33333333	0	0	0	0	1.9934	2.0512	0.001	1.3482	10.39681882	0.000826372	0.032587051	yes	rpsE	30S ribosomal protein S5 [Phytophthora nicotianae]	-	-	-	-	-	-	-
Unigene0003849	0	20.33333333	0	0	0	0	2.0543	2.0799	0.001	1.378066667	10.42842997	0.001222764	0.042980811	yes	AtMg00810	gag-pol fusion protein [Rhizophagus irregularis DAOM 197198w]	-	-	-	-	-	-	-
Unigene0006291	0	20.66666667	0	0	0	0	2.2391	1.9297	0.001	1.3896	10.44045394	0.001227072	0.043016594	yes	--	--	-	-	-	-	-	-	-
Unigene0007881	0	26.33333333	0	0	0	0	2.6743	1.5513	0.001	1.408533333	10.45997799	0.000754814	0.03078605	yes	BMY1	--	-	-	-	-	-	-	-
Unigene0006949	0	26.66666667	0	0	0	0	2.163	2.0793	0.001	1.4141	10.46566843	0.000659915	0.028908746	yes	norC	--	-	-	-	-	-	-	-
Unigene0007135	0	28.33333333	0	0	0	0	2.3307	1.9131	0.001	1.4146	10.46617845	0.000593218	0.027476159	yes	TIC214	--	-	-	-	-	-	-	-
Unigene0009808	0	19.33333333	0	0	0	0	2.3575	1.9953	0.001	1.450933333	10.50276552	0.00137768	0.045504261	yes	rplT	--	-	-	-	-	-	-	-
Unigene0002715	0	27	0	0	0	0	2.52	1.8386	0.001	1.452866667	10.50468659	0.000678674	0.029090277	yes	rpoB	DNA-directed RNA polymerase subunit beta [Beauveria bassiana D1-5]	-	-	-	-	-	-	-
Unigene0010263	0	28	0	0	0	0	1.5502	2.8143	0.001	1.454833333	10.50663817	0.000635516	0.028458951	yes	--	--	-	-	-	-	-	-	-
Unigene0007045	0	27	0	0	0	0	2.2884	2.2593	0.001	1.5159	10.56595887	0.000634778	0.028458951	yes	psbJ	--	-	-	-	-	-	-	-
Unigene0007197	0	30	0	0	0	0	2.0134	2.5707	0.001	1.528033333	10.5774603	0.000517011	0.025511541	yes	atpF	--	-	-	-	-	-	-	-
Unigene0008655	0	23	0	0	0	0	2.9428	1.6438	0.001	1.528866667	10.57824688	0.001019397	0.037208308	yes	bssS	--	-	-	-	-	-	-	-
Unigene0000094	0	30.33333333	0	0	0	0	2.4448	2.1423	0.001	1.529033333	10.57840414	0.000512803	0.025495866	yes	--	--	-	-	-	-	-	-	-
Unigene0008099	0	29	0	0	0	0	2.1454	2.4525	0.001	1.532633333	10.58179687	0.000557409	0.026796601	yes	psbK	--	-	-	-	-	-	-	-
Unigene0006193	0	31	0	0	0	0	2.9015	1.7005	0.001	1.534	10.58308277	0.000533589	0.026034376	yes	rpoC2	--	-	-	-	-	-	-	-
Unigene0008319	0	24.66666667	0	0	0	0	2.6144	1.9915	0.001	1.5353	10.58430487	0.000840949	0.033021788	yes	tapB	Cold shock, CspA [Metarhizium guizhouense ARSEF 977]	-	-	-	-	-	GO:0097159//organic cyclic compound binding;GO:1901363//heterocyclic compound binding;GO:0005488//binding;GO:0003676//nucleic acid binding	GO:0010468//regulation of gene expression;GO:0060255//regulation of macromolecule metabolic process;GO:0019222//regulation of metabolic process;GO:0065007//biological regulation;GO:0050789//regulation of biological process
Unigene0008037	0	19.33333333	0	0	0	0	2.2667	2.3635	0.001	1.5434	10.5918963	0.001372043	0.045504261	yes	--	--	-	-	-	-	-	-	-
Unigene0006206	0	59.33333333	0	0	0	0	1.9365	2.7112	0.001	1.549233333	10.59733873	0.000149402	0.011618456	yes	rplJ	--	-	-	-	-	-	-	-
Unigene0006301	0	22.33333333	0	0	0	0	2.3691	2.2791	0.001	1.5494	10.59749393	0.000983451	0.036260931	yes	rplU	--	-	-	-	-	-	-	-
Unigene0010545	0	31	0	0	0	0	2.2167	2.5304	0.001	1.582366667	10.62786823	0.000497069	0.025106511	yes	--	--	-	-	-	-	-	-	-
Unigene0001056	0	19	0	0	0	0	2.295	2.4756	0.001	1.5902	10.63499251	0.001352226	0.045486864	yes	--	--	-	-	-	-	-	-	-
Unigene0008912	0	29	0	0	0	0	2.6229	2.1684	0.001	1.5971	10.64123893	0.000577052	0.027058183	yes	rps8	--	-	-	-	-	-	-	-
Unigene0007719	0	22.66666667	0	0	0	0	2.4793	2.3207	0.001	1.6	10.64385619	0.000944969	0.035346831	yes	TIC214	--	-	-	-	-	-	-	-
Unigene0008268	0	26.66666667	0	0	0	0	2.8291	1.9996	0.001	1.609566667	10.65245662	0.000702745	0.029642225	yes	infC	Threonine--tRNA ligase [Beauveria bassiana D1-5]	-	-	-	-	-	-	-
Unigene0007369	0	25	0	0	0	0	3.1958	1.6802	0.001	1.625333333	10.66651991	0.000868145	0.033585386	yes	rmf	--	-	-	-	-	-	-	-
Unigene0005768	0	32	0	0	0	0	2.2226	2.699	0.001	1.640533333	10.67994919	0.000460079	0.024019973	yes	TIC214	--	-	-	-	-	-	-	-
Unigene0010282	0	27.33333333	0	0	0	0	1.7459	3.209	0.001	1.651633333	10.68967773	0.00065574	0.028870205	yes	psbN	--	-	-	-	-	-	-	-
Unigene0006198	0	72.33333333	0	0	0	0	3.0088	1.9629	0.001	1.657233333	10.69456103	0.000107488	0.010092658	yes	rplJ	--	-	-	-	-	-	-	-
Unigene0007054	0	33.66666667	0	0	0	0	2.6363	2.3668	0.001	1.6677	10.70364407	0.000427951	0.0227414	yes	petA	--	-	-	-	-	-	-	-
Unigene0010660	0	28	0	0	0	0	2.4857	2.5246	0.001	1.6701	10.70571877	0.000607905	0.027600578	yes	rpmC	--	-	-	-	-	-	-	-
Unigene0004168	0	22.66666667	0	0	0	0	3.2657	1.8647	0.001	1.710133333	10.7398931	0.001051345	0.038081389	yes	--	--	-	-	-	-	-	-	-
Unigene0009820	0	39.66666667	0	0	0	0	2.6879	2.4947	0.001	1.727533333	10.75449783	0.000312278	0.018822644	yes	rpl32	--	-	-	-	-	-	-	-
Unigene0008847	0	36	0	0	0	0	2.7749	2.4801	0.001	1.751666667	10.77451255	0.000382304	0.021363272	yes	--	--	-	-	-	-	-	-	-
Unigene0009734	0	31	0	0	0	0	2.7998	2.4663	0.001	1.755366667	10.7775567	0.000490182	0.024947154	yes	--	--	-	-	-	-	-	-	-
Unigene0007843	0	37.66666667	0	0	0	0	3.3591	2.0564	0.001	1.805166667	10.81791633	0.00038005	0.021328459	yes	AtMg01060	--	-	-	-	-	-	-	-
Unigene0008880	0	32	0	0	0	0	2.2818	3.142	0.001	1.807933333	10.82012576	0.000468708	0.024276095	yes	rplO	50S ribosomal protein L15 [Valsa mali]	Genetic Information Processing	Translation	ko03010//Ribosome	K02876	-	-	-
Unigene0010697	0	40	0	0	0	0	2.8014	2.6483	0.001	1.816566667	10.8269986	0.000312878	0.018822644	yes	--	--	-	-	-	-	-	-	-
Unigene0008002	0	38	0	0	0	0	2.4974	3.1001	0.001	1.865833333	10.86560441	0.00034461	0.019938589	yes	rps11	translational machinery component [Mortierella elongata AG-77]	Genetic Information Processing	Translation	ko03010//Ribosome	K02955	-	-	-
Unigene0006560	0	27.66666667	0	0	0	0	2.6321	3.0123	0.001	1.881466667	10.87764201	0.000602831	0.027512769	yes	rps3	--	-	-	-	-	-	-	-
Unigene0009744	0	33.66666667	0	0	0	0	2.3348	3.3792	0.001	1.904666667	10.89532282	0.000429575	0.0227414	yes	--	--	-	-	-	-	-	-	-
Unigene0008754	0	30	0	0	0	0	2.7	3.0165	0.001	1.9055	10.89595389	0.000507317	0.025416395	yes	ndhF	--	-	-	-	-	-	-	-
Unigene0007202	0	26.66666667	0	0	0	0	2.3625	3.3936	0.001	1.9187	10.90591344	0.000681892	0.029090277	yes	oprI	--	-	-	-	-	-	-	-
Unigene0009853	0	42	0	0	0	0	2.9081	2.861	0.001	1.923033333	10.90916805	0.000277239	0.017531622	yes	atpA	LAMI_0A07184g1_1 [Lachancea mirantina]	Metabolism	Energy metabolism;Global and Overview	ko01100//Metabolic pathways;ko00190//Oxidative phosphorylation	K02132	-	GO:0003824//catalytic activity;GO:0022857//transmembrane transporter activity;GO:0016817//hydrolase activity, acting on acid anhydrides;GO:0016820//hydrolase activity, acting on acid anhydrides, catalyzing transmembrane movement of substances;GO:0005215//transporter activity;GO:0016787//hydrolase activity	GO:0034641//cellular nitrogen compound metabolic process;GO:0006818//hydrogen transport;GO:0044763//single-organism cellular process;GO:0044710//single-organism metabolic process;GO:0009205//purine ribonucleoside triphosphate metabolic process;GO:0072521//purine-containing compound metabolic process;GO:0046483//heterocycle metabolic process;GO:0006812//cation transport;GO:0051179//localization;GO…
Unigene0012204	0	28.66666667	0	0	0	0	2.6869	3.1447	0.001	1.943866667	10.92471355	0.000570335	0.027020661	yes	rpoC1	--	-	-	-	-	-	-	-
Unigene0010963	0	36.33333333	0	0	0	0	2.154	3.8389	0.001	1.997633333	10.96407608	0.000385476	0.021436884	yes	--	--	-	-	-	-	-	-	-
Unigene0009701	0	49.33333333	0	0	0	0	2.6775	3.3332	0.001	2.003566667	10.9683548	0.000203259	0.014492183	yes	atpH	--	-	-	-	-	-	-	-
Unigene0010670	0	32.33333333	0	0	0	0	2.9115	3.1864	0.001	2.032633333	10.98913428	0.000456687	0.023982466	yes	petA	--	-	-	-	-	-	-	-
Unigene0010598	0	42.33333333	0	0	0	0	2.7268	3.4018	0.001	2.042866667	10.99637933	0.000278876	0.017531622	yes	petD	cytochrome b, partial (mitochondrion) [Puccinia striiformis f. sp. tritici]	Metabolism	Energy metabolism;Global and Overview	ko01100//Metabolic pathways;ko00190//Oxidative phosphorylation	K00412	-	-	-
Unigene0006861	0	53.66666667	0	0	0	0	3.5336	2.6047	0.001	2.0461	10.99866094	0.000179767	0.013205839	yes	oprF	Protein ClpV1 [Beauveria bassiana D1-5]	-	-	-	-	-	-	-
Unigene0010819	0	30.66666667	0	0	0	0	3.5557	2.6724	0.001	2.076033333	11.01961389	0.000523823	0.025653589	yes	rps7-A	unnamed protein product [Sordaria macrospora k-hell]	Genetic Information Processing	Translation	ko03010//Ribosome	K02992	-	-	-
Unigene0008756	0	43	0	0	0	0	2.7268	3.5033	0.001	2.0767	11.0200771	0.000268103	0.017269555	yes	ndhC	YALI0F06050p [Yarrowia lipolytica]	Metabolism	Energy metabolism;Global and Overview	ko01100//Metabolic pathways;ko00190//Oxidative phosphorylation	K03940	-	GO:0005488//binding;GO:0003824//catalytic activity;GO:0016491//oxidoreductase activity	-
Unigene0007020	0	44.33333333	0	0	0	0	3.3504	2.8947	0.001	2.0817	11.02354646	0.000254655	0.016989143	yes	rpoA	--	-	-	-	-	-	-	-
Unigene0000796	0	66.33333333	0	0	0	0	3.3054	2.9879	0.001	2.097766667	11.0346385	0.000120358	0.010779495	yes	ASR1	hypothetical protein MPER_06206 [Moniliophthora perniciosa FA553]	-	-	-	-	-	-	-
Unigene0006316	0	39.33333333	0	0	0	0	2.666	3.6529	0.001	2.1063	11.04049522	0.000319518	0.018822644	yes	rpoC1	--	-	-	-	-	-	-	-
Unigene0006740	0	42	0	0	0	0	3.0998	3.25	0.001	2.1166	11.04753294	0.000277322	0.017531622	yes	--	--	-	-	-	-	-	-	-
Unigene0010876	0	71.66666667	0	0	0	0.3247	3.9494	2.5598	0.001	2.277966667	11.15353092	1.72E-06	0.000609025	yes	--	--	-	-	-	-	-	-	-
Unigene0009846	0	49.33333333	0	0	0	0	2.9726	3.9071	0.001	2.293233333	11.16316744	0.000204686	0.014492183	yes	rpoC2	--	-	-	-	-	-	-	-
Unigene0009790	0	42.66666667	0	0	0	0	4.5056	3.0202	0.001	2.5086	11.29266673	0.000289364	0.018103968	yes	raiA	--	-	-	-	-	-	-	-
Unigene0008708	0	58	0	0	0	0	3.4835	4.075	0.001	2.5195	11.29892174	0.00015047	0.011618456	yes	ndhH	NADH dehydrogenase subunit 7, partial (mitochondrion) [Pythium ultimum var. sporangiiferum] [Pythium ultimum]	Metabolism	Global and Overview;Energy metabolism	ko01100//Metabolic pathways;ko00190//Oxidative phosphorylation	K03935	-	-	-
Unigene0006960	0	58	0	0	0	0	3.6638	3.9093	0.001	2.524366667	11.30170576	0.000151855	0.011618456	yes	--	--	-	-	-	-	-	-	-
Unigene0006162	0	59.66666667	0	0	0	0	3.7282	3.8516	0.001	2.5266	11.30298157	0.000144362	0.011618456	yes	psbZ	--	-	-	-	-	-	-	-
Unigene0012407	0	56	0	0	0	0	3.4238	4.2076	0.001	2.5438	11.31276953	0.000159505	0.012056018	yes	rpoC2	--	-	-	-	-	-	-	-
Unigene0008611	0	37.33333333	0	0	0	0.087	3.8143	3.7557	0.001	2.552333333	11.31760104	0.000110138	0.010170563	yes	rps3	--	-	-	-	-	-	-	-
Unigene0010584	0	36.33333333	0	0	0	0	2.981	4.9199	0.001	2.633633333	11.36283879	0.000378932	0.021328459	yes	--	--	-	-	-	-	-	-	-
Unigene0007994	0	52	0	0	0	0	4.5537	3.3556	0.001	2.636433333	11.3643718	0.000190984	0.013873922	yes	hpf	--	-	-	-	-	-	-	-
Unigene0007920	0	54	0	0	0	0	3.7005	4.4523	0.001	2.7176	11.40811741	0.000168225	0.012498374	yes	cspC	Peptidoglycan synthase FtsI [Beauveria bassiana D1-5]	-	-	-	-	-	-	-
Unigene0009804	0	59.33333333	0	0	0	0	4.1459	4.4282	0.001	2.858033333	11.48080703	0.000146343	0.011618456	yes	oprF	--	-	-	-	-	-	-	-
Unigene0006277	0	62.33333333	0	0	0	0	3.9838	4.5959	0.001	2.8599	11.48174899	0.00013546	0.011559745	yes	ycf2-A	--	-	-	-	-	-	-	-
Unigene0000071	0	63.66666667	0	0	0	0	4.3327	4.3133	0.001	2.882	11.49285462	0.000128537	0.011205025	yes	ycf2-A	--	-	-	-	-	-	-	-
Unigene0007207	0	70	0	0	0	0	4.7381	3.9701	0.001	2.902733333	11.50319633	0.000110448	0.010170563	yes	ycf2-A	--	-	-	-	-	-	-	-
Unigene0000014	0	93.66666667	0	0	0	0	4.5601	4.3236	0.001	2.961233333	11.53198246	4.53E-05	0.006042637	yes	dfa	alpha-D-mannose-specific plant lectin [Aspergillus ruber CBS 135680]	-	-	-	-	-	-	-
Unigene0001059	0	35	0	0	0	0	5.1409	3.8289	0.001	2.989933333	11.5458976	0.000412644	0.022296437	yes	--	--	-	-	-	-	-	-	-
Unigene0010964	0	60	0	0	0	0	4.6877	4.5825	0.001	3.090066667	11.59342225	0.000144976	0.011618456	yes	TIC214	--	-	-	-	-	-	-	-
Unigene0008767	0	73.33333333	0	0	0	0	4.3932	5.2785	0.001	3.2239	11.65459128	9.25E-05	0.009447974	yes	--	--	-	-	-	-	-	-	-
Unigene0008768	0	56	0	0	0	0	4.852	4.9278	0.001	3.259933333	11.67062675	0.000160888	0.012090637	yes	cspA	Peptidoglycan synthase FtsI [Beauveria bassiana D1-5]	-	-	-	-	-	-	-
Unigene0010880	0	39.33333333	0	0	0	0	4.9847	5.3833	0.001	3.456	11.7548875	0.000319459	0.018822644	yes	--	--	-	-	-	-	-	-	-
Unigene0005786	0	72	0	0	0	0	4.5446	5.8896	0.001	3.478066667	11.76406987	0.000100009	0.009906926	yes	--	--	-	-	-	-	-	-	-
Unigene0000103	0	48	0	0	0	0	4.8539	5.8943	0.001	3.582733333	11.80684495	0.000214489	0.015078807	yes	--	--	-	-	-	-	-	-	-
Unigene0005277	0	63.66666667	0	0	0	0	5.8688	4.9325	0.001	3.600433333	11.81395484	0.000131303	0.011370345	yes	--	--	-	-	-	-	-	-	-
Unigene0002349	0	75.33333333	0	0	0	0	4.9766	6.6395	0.001	3.872033333	11.91887566	8.38E-05	0.008771341	yes	MT3A	--	-	-	-	-	-	-	-
Unigene0012690	0	88.33333333	0	0	0	0	6.2962	6.0012	0.001	4.099133333	12.0011032	5.47E-05	0.006738167	yes	rpl23-A	--	-	-	-	-	-	-	-
Unigene0010627	0	68.66666667	0	0	0	0	6.9425	5.4485	0.001	4.130333333	12.0120425	0.000115415	0.010408033	yes	hns	dna-binding protein h-ns [Plasmopara halstedii]	-	-	-	-	-	-	-
Unigene0009770	0	85.66666667	0	0	0	0	7.1042	5.3084	0.001	4.137533333	12.01455522	6.13E-05	0.007350513	yes	ycf2-A	--	-	-	-	-	-	-	-
Unigene0007131	0	91.33333333	0	0	0	0	6.5192	6.2924	0.001	4.270533333	12.06020054	4.86E-05	0.006361189	yes	rps19	Mitochondrial ribosomal protein S19 [Taphrina deformans PYCC 5710]	-	-	-	-	-	-	-
Unigene0005479	0	110.3333333	0	0	0	0	6.2905	7.5109	0.001	4.600466667	12.1675645	2.95E-05	0.004764603	yes	ycf2-A	--	-	-	-	-	-	-	-
Unigene0006255	0	101	0	0	0	0	6.9985	6.8052	0.001	4.601233333	12.1678049	3.78E-05	0.005517738	yes	ycf2-A	--	-	-	-	-	-	-	-
Unigene0007972	0	67	0	0	0	0	8.7691	5.5873	0.001	4.785466667	12.2244439	0.000126999	0.011145243	yes	ycf2-A	--	-	-	-	-	-	-	-
Unigene0007218	0	62.33333333	0	0	0	0	7.0739	8.7021	0.001	5.258666667	12.36048134	0.000136143	0.011559745	yes	--	--	-	-	-	-	-	-	-
Unigene0008888	0	114.3333333	0	0	0	0	8.0695	8.3568	0.001	5.475433333	12.41875743	2.76E-05	0.004560686	yes	ycf2-A	--	-	-	-	-	-	-	-
Unigene0003971	0	122	0	0	0	0	7.9977	8.6468	0.001	5.548166667	12.43779541	2.27E-05	0.004117931	yes	GIP	gag-pol fusion protein [Rhizophagus irregularis DAOM 197198w]	-	-	-	-	-	-	-
Unigene0007098	0	118.6666667	0	0	0	0	7.2288	9.5624	0.001	5.597066667	12.45045522	2.51E-05	0.004431409	yes	--	--	-	-	-	-	-	-	-
Unigene0012689	0	95	0	0	0	0	7.0352	10.3519	0.001	5.7957	12.5007672	4.36E-05	0.00598983	yes	--	--	-	-	-	-	-	-	-
Unigene0005592	0	81.66666667	0	0	0	0	9.253	9.6049	0.001	6.285966667	12.61791891	6.62E-05	0.007573154	yes	lpp	Pyruvate kinase I [Beauveria bassiana D1-5]	-	-	-	-	-	-	-
Unigene0009789	0	191.6666667	0	0	0	0	10.0536	11.67	0.001	7.2412	12.82201308	8.43E-06	0.001933757	yes	ycf2-A	--	-	-	-	-	-	-	-
Unigene0010650	0	106	0	0	0	0	11.9194	12.9855	0.001	8.301633333	13.0191795	3.22E-05	0.004979908	yes	--	--	-	-	-	-	-	-	-
Unigene0005275	0	125	0	0	0	0	0	34.9639	0.001	11.65463333	13.508616	0.001134297	0.040827729	yes	--	--	-	-	-	-	-	-	-
Unigene0008669	0	205.3333333	0	0	0	0	20.648	17.301	0.001	12.64966667	13.62681175	7.90E-06	0.001877672	yes	--	--	-	-	-	-	-	-	-
Unigene0009888	0	295.3333333	0	0	0	0	27.0397	24.8632	0.001	17.30096667	14.07856503	4.64E-06	0.001213159	yes	--	--	-	-	-	-	-	-	-
Unigene0008956	0	704	0	0	0	0	76.4131	70.4644	0.001	48.95916667	15.57929138	8.81E-07	0.00035987	yes	--	--	-	-	-	-	-	-	-
Unigene0007019	0	826.3333333	0	0	0	0	86.9136	76.4481	0.001	54.4539	15.73274776	5.89E-07	0.000300481	yes	--	--	-	-	-	-	-	-	-
