# Supplementary material for: Comparative Transcriptomics and Gene Knockout Reveal Virulence Factors of Arthrinium phaeospermum in Bambusa pervariabilis × Dendrocalamopsis grandis
Source: J Fungi (Basel). 2021 Nov 24;7(12):1001. doi: 10.3390/jof7121001 (PMC8705590; doi:10.3390/jof7121001)
Supplement: Supplementary file 1 [file jof-07-01001-s001.zip › Table S4. Differential genes between T1-vs.-T2.xls]

Table S4. Differential genes between T1-VS-T2
GeneID	T1_count	T2_count	T1-1_rpkm	T1-2_rpkm	T1-3_rpkm	T2-1_rpkm	T2-2_rpkm	T2-3_rpkm	T1_rpkm	T2_rpkm	log2 Ratio(T2/T1)	Pvalue	FDR	significant	Symbol	Description	KEGG_A_class	KEGG_B_class	Pathway	K_ID	GO Component	GO Function	GO Process
Unigene0000004	1739.666667	520	33.411	43.9897	20.3616	12.4974	5.464	9.1238	32.58743333	9.0284	-1.851773483	0.000126388	0.008062337	yes	scu	short-chain dehydrogenase [Aspergillus ustus]	-	-	-	-	-	-	-
Unigene0000008	20602.66667	4409	44.8468	78.7985	118.1304	22.21	12.8071	10.8175	80.5919	15.2782	-2.399160264	3.08E-08	1.38E-05	yes	crnA	nitrite transporter [Coniochaeta ligniaria NRRL 30616]	Metabolism	Energy metabolism	ko00910//Nitrogen metabolism	K02575	GO:0044425//membrane part;GO:0031224//intrinsic component of membrane;GO:0016020//membrane	GO:0022891//substrate-specific transmembrane transporter activity;GO:0015075//ion transmembrane transporter activity;GO:0008509//anion transmembrane transporter activity;GO:0022892//substrate-specific transporter activity;GO:0015103//inorganic anion transmembrane transporter activity;GO:0005215//transporter activity;GO:0022857//transmembrane transporter activity	GO:0006820//anion transport;GO:0051179//localization;GO:1902578//single-organism localization;GO:0044765//single-organism transport;GO:0006811//ion transport;GO:0006810//transport;GO:0051234//establishment of localization;GO:0044699//single-organism process;GO:0044763//single-organism cellular process;GO:0015698//inorganic anion transport;GO:0009987//cellular process
Unigene0000014	0	93.66666667	0	0	0	0	4.5601	4.3236	0.001	2.961233333	11.53198246	0.000103707	0.007216226	yes	dfa	alpha-D-mannose-specific plant lectin [Aspergillus ruber CBS 135680]	-	-	-	-	-	-	-
Unigene0000071	0	63.66666667	0	0	0	0	4.3327	4.3133	0.001	2.882	11.49285462	0.000301267	0.015211098	yes	ycf2-A	--	-	-	-	-	-	-	-
Unigene0000084	990	3205.333333	9.9091	9.4151	4.0663	13.953	27.5004	23.7762	7.796833333	21.7432	1.47960408	0.00059899	0.024291837	yes	--	TOB3 (member of AAA-ATPase family) [Fusarium fujikuroi]	-	-	-	-	-	-	-
Unigene0000103	0	48	0	0	0	0	4.8539	5.8943	0.001	3.582733333	11.80684495	0.00068409	0.026624549	yes	--	--	-	-	-	-	-	-	-
Unigene0000133	108.3333333	1993.333333	1.7566	1.6728	0.4067	1.4415	48.0235	7.354	1.2787	18.93966667	3.888661206	8.78E-05	0.006414461	yes	tfdA	alpha-ketoglutarate-dependent 2 [Diaporthe helianthi]	Metabolism	Global and Overview	ko01120//Microbial metabolism in diverse environments;ko01220//Degradation of aromatic compounds	K06912	-	-	-
Unigene0000142	670	2964.333333	5.3422	5.689	2.6665	5.7047	26.6062	18.4306	4.5659	16.91383333	1.8892325	0.00039242	0.018005871	yes	AO090005000447	2,3-dihydroxybenzoate decarboxylase [Talaromyces islandicus]	-	-	-	-	-	-	-
Unigene0000155	27030.66667	7018.333333	327.34	342.3311	377.1129	70.3297	83.9972	78.996	348.928	77.7743	-2.165563962	1.61E-10	2.34E-07	yes	OLE1	Acyl-CoA desaturase [Pestalotiopsis fici W106-1]	Metabolism	Lipid metabolism;Global and Overview	ko01212//Fatty acid metabolism;ko01040//Biosynthesis of unsaturated fatty acids	K00507	GO:0043229//intracellular organelle;GO:0044444//cytoplasmic part;GO:0044424//intracellular part;GO:0016020//membrane;GO:0031227//intrinsic component of endoplasmic reticulum membrane;GO:0042175//nuclear outer membrane-endoplasmic reticulum membrane network;GO:0031090//organelle membrane;GO:0005623//cell;GO:0044446//intracellular organelle part;GO:0044432//endoplasmic reticulum part;GO:0043231//in…	GO:0005488//binding;GO:0003824//catalytic activity;GO:1901363//heterocyclic compound binding;GO:0016705//oxidoreductase activity, acting on paired donors, with incorporation or reduction of molecular oxygen;GO:0046906//tetrapyrrole binding;GO:0097159//organic cyclic compound binding;GO:0043169//cation binding;GO:0043167//ion binding;GO:0046914//transition metal ion binding;GO:0046872//metal ion b…	GO:0043436//oxoacid metabolic process;GO:1901576//organic substance biosynthetic process;GO:0044238//primary metabolic process;GO:0072330//monocarboxylic acid biosynthetic process;GO:0006629//lipid metabolic process;GO:0009058//biosynthetic process;GO:0016053//organic acid biosynthetic process;GO:0044711//single-organism biosynthetic process;GO:0032787//monocarboxylic acid metabolic process;GO:00…
Unigene0000235	118	1023.666667	2.0065	1.6949	0.5322	4.555	14.6395	12.0204	1.4112	10.40496667	2.882277972	9.55E-05	0.006766236	yes	LAC12	Lactose permease 21 [Colletotrichum chlorophyti]	-	-	-	-	GO:0044425//membrane part;GO:0031224//intrinsic component of membrane;GO:0016020//membrane	GO:0005215//transporter activity;GO:0022857//transmembrane transporter activity	GO:0051179//localization;GO:0009987//cellular process;GO:0044699//single-organism process;GO:0044763//single-organism cellular process;GO:0051234//establishment of localization
Unigene0000240	220	2435.666667	1.3414	1.7471	0.3909	1.6998	22.2655	7.9574	1.1598	10.6409	3.19767223	4.91E-05	0.004258316	yes	CDK2	ATP binding [Ascochyta rabiei]	-	-	-	-	-	-	-
Unigene0000276	99.66666667	1167.333333	1.6448	0.6032	1.7047	6.1073	18.8578	12.0326	1.317566667	12.33256667	3.226525219	3.23E-06	0.000563873	yes	--	--	-	-	-	-	-	-	-
Unigene0000290	1685.666667	714.3333333	10.9033	12.4405	14.6865	6.2083	4.2572	3.773	12.67676667	4.746166667	-1.417352151	0.000683589	0.026624549	yes	--	--	-	-	-	-	-	-	-
Unigene0000298	7017.666667	2233	16.7136	19.5664	129.5706	15.1604	16.3608	11.1753	55.28353333	14.23216667	-1.957694515	0.001709638	0.048496594	yes	vpr	peptidase S8/S53 domain-containing protein [Microdochium bolleyi]	-	-	-	-	-	GO:0016787//hydrolase activity;GO:0003824//catalytic activity;GO:0008233//peptidase activity	-
Unigene0000310	4490	1393.666667	23.4046	29.3201	8.0528	4.6827	6.4025	5.6592	20.25916667	5.581466667	-1.859858652	2.08E-05	0.00238815	yes	--	ORP1 like protein [Colletotrichum tofieldiae]	-	-	-	-	-	-	-
Unigene0000371	8766	3762	89.3499	109.9224	37.6611	25.7415	30.617	34.0229	78.9778	30.12713333	-1.390383777	0.000521495	0.021882604	yes	--	extracellular serine-rich protein [Marssonina brunnea f. sp. 'multigermtubi' MB_m1]	-	-	-	-	-	-	-
Unigene0000389	3458.666667	1376	18.0694	13.5836	50.7262	14.0945	6.4342	7.776	27.45973333	9.4349	-1.541238483	0.00177428	0.049790264	yes	SMF1	Natural resistance-associated macrophage protein [Penicillium roqueforti FM164]	-	-	-	-	-	-	-
Unigene0000415	3315	1095	13.9828	7.59	36.2083	8.8036	2.7713	5.0317	19.26036667	5.535533333	-1.79884094	0.001073464	0.035448695	yes	lgrD	Carboxylic acid reductase [Valsa mali]	-	-	-	-	-	-	-
Unigene0000449	3563.333333	10257.33333	26.6197	21.3308	15.0629	55.0578	45.9619	59.0061	21.00446667	53.34193333	1.344573961	0.000105461	0.007296867	yes	CHI1	Chitinase 1 [Pestalotiopsis fici W106-1]	Metabolism	Global and Overview;Carbohydrate metabolism	ko01100//Metabolic pathways;ko00520//Amino sugar and nucleotide sugar metabolism	K01183	-	GO:0016798//hydrolase activity, acting on glycosyl bonds;GO:0016787//hydrolase activity;GO:0003824//catalytic activity	GO:0008152//metabolic process;GO:0071704//organic substance metabolic process
Unigene0000452	2986.666667	1101	13.1138	16.5169	31.7476	9.344	3.5393	7.1379	20.45943333	6.673733333	-1.616200241	0.000358224	0.017096677	yes	amt1	Ammonium transporter 1 [Valsa mali]	-	-	-	-	GO:0031224//intrinsic component of membrane;GO:0016020//membrane;GO:0044425//membrane part	GO:0015077//monovalent inorganic cation transmembrane transporter activity;GO:0005215//transporter activity;GO:0022804//active transmembrane transporter activity;GO:0022892//substrate-specific transporter activity;GO:0022890//inorganic cation transmembrane transporter activity;GO:0022891//substrate-specific transmembrane transporter activity;GO:0008324//cation transmembrane transporter activity;G…	GO:1902578//single-organism localization;GO:0009991//response to extracellular stimulus;GO:0042221//response to chemical;GO:0006810//transport;GO:0051234//establishment of localization;GO:0009987//cellular process;GO:0007584//response to nutrient;GO:0044763//single-organism cellular process;GO:0015696//ammonium transport;GO:0044699//single-organism process;GO:0006812//cation transport;GO:0015672/…
Unigene0000481	140779.6667	54404.33333	1373.3883	1776.2749	680.2356	353.5407	571.2536	370.5673	1276.632933	431.7872	-1.563951389	0.000158123	0.009356459	yes	--	cas1 appressorium specific protein, partial [Colletotrichum incanum]	-	-	-	-	-	-	-
Unigene0000599	301.6666667	1699.333333	3.5084	2.8374	0.9868	5.6956	14.7123	14.9083	2.4442	11.77206667	2.267933372	0.000115289	0.007633301	yes	At1g07650	kinase-like protein [Pyrenochaeta sp. DS3sAY3a]	-	-	-	-	-	-	-
Unigene0000602	35.33333333	954.3333333	0.5137	0.1493	0.0143	0.4109	6.6944	7.9244	0.225766667	5.0099	4.471877407	0.000191995	0.01077559	yes	HET-E1	Ankyrin repeat-containing protein [Glarea lozoyensis ATCC 20868]	-	-	-	-	-	-	-
Unigene0000617	13494.66667	3123.666667	391.622	397.8394	59.4386	41.3386	55.3141	78.3259	282.9666667	58.3262	-2.278416125	4.92E-05	0.004258316	yes	--	--	-	-	-	-	-	-	-
Unigene0000648	32.66666667	424	0.4687	0.3746	0.0638	0.9923	6.0131	2.829	0.302366667	3.278133333	3.438503526	0.000396523	0.018130518	yes	PCH_Pc12g07500	glycoside hydrolase [Microdochium bolleyi]	-	-	-	-	-	-	-
Unigene0000669	2887.333333	16980.33333	30.2597	21.6999	13.5971	72.0403	157.9648	95.8777	21.85223333	108.6276	2.31353807	2.28E-08	1.10E-05	yes	--	hypothetical protein ANO14919_120910 [fungal sp. No.14919]	-	-	-	-	-	-	-
Unigene0000678	936.6666667	3929	5.1751	3.6998	1.8773	8.4388	15.4914	14.7178	3.584066667	12.88266667	1.845761879	1.78E-05	0.002119257	yes	--	Ankyrin repeat-containing domain protein [Cordyceps brongniartii RCEF 3172]	-	-	-	-	-	-	-
Unigene0000755	5.333333333	202	0.1216	0.1591	0.1985	0.1224	10.8616	3.1479	0.159733333	4.710633333	4.882183727	0.000347496	0.016645427	yes	--	Axial budding pattern protein 2 [Valsa mali var. pyri] [Valsa mali]	-	-	-	-	-	-	-
Unigene0000786	77111	38990.66667	484.2311	663.1395	594.5452	274.9901	289.9742	204.0162	580.6386	256.3268333	-1.17965597	0.000742713	0.028411371	yes	ccg-6	clock-controlled protein 6 [Fusarium avenaceum]	-	-	-	-	-	-	-
Unigene0000796	0	66.33333333	0	0	0	0	3.3054	2.9879	0.001	2.097766667	11.0346385	0.00026935	0.013867305	yes	ASR1	hypothetical protein MPER_06206 [Moniliophthora perniciosa FA553]	-	-	-	-	-	-	-
Unigene0000803	6291.666667	2697.333333	100.7904	154.7012	164.047	60.8917	40.8648	57.362	139.8462	53.0395	-1.398701972	4.75E-05	0.004230621	yes	--	hypothetical protein BN1708_007516 [Verticillium longisporum]	-	-	-	-	-	-	-
Unigene0000863	10605	3532.666667	50.4895	73.2161	17.2152	12.637	13.9511	15.7243	46.9736	14.10413333	-1.735732146	0.000115576	0.007633301	yes	--	Up-regulated during septation-domain-containing protein [Microdochium bolleyi]	-	-	-	-	-	-	-
Unigene0000897	99323	30886.33333	676.0232	866.4679	853.4304	480.3717	91.0935	136.75	798.6405	236.0717333	-1.758320928	0.000868096	0.031359361	yes	--	hypothetical protein UCREL1_1204 [Eutypa lata UCREL1]	-	-	-	-	-	-	-
Unigene0000927	38	427.6666667	1.6147	0.1006	1.6945	6.8468	9.8482	14.2044	1.1366	10.2998	3.179819798	0.000880013	0.031665363	yes	--	--	-	-	-	-	-	-	-
Unigene0001003	0	22.66666667	0	0	0	0.1054	0.4698	2.3617	0.001	0.978966667	9.935115927	0.00143161	0.043235947	yes	--	hydrolase, partial [Mucor ambiguus]	-	-	-	-	-	-	-
Unigene0001022	61.33333333	3286.333333	0.4992	0.2176	1.8157	0.8195	55.2772	45.7081	0.844166667	33.93493333	5.329099505	1.95E-06	0.000387054	yes	LRP1	--	-	-	-	-	-	-	-
Unigene0001059	0	35	0	0	0	0	5.1409	3.8289	0.001	2.989933333	11.5458976	0.001371702	0.041812937	yes	--	--	-	-	-	-	-	-	-
Unigene0001101	25	617.3333333	0.2888	0.4455	0.0363	0.447	10.0434	5.5824	0.256866667	5.3576	4.382495283	0.000124382	0.00798743	yes	--	phytanoyl-CoA dioxygenase family protein [Metarhizium robertsii ARSEF 23]	-	-	-	-	-	-	-
Unigene0001131	10029.66667	1759.333333	36.3444	58.929	68.9803	16.1802	4.4384	6.1193	54.75123333	8.912633333	-2.618967804	6.35E-08	2.37E-05	yes	isp4	Sexual differentiation process protein isp4-like protein 3 [Colletotrichum chlorophyti]	-	-	-	-	-	-	-
Unigene0001161	1.666666667	103.3333333	0.1027	0	0	0.5167	1.2895	3.4473	0.034233333	1.751166667	5.676770812	0.000221436	0.012064457	yes	--	DUF3712 domain protein [Metarhizium robertsii]	-	-	-	-	-	-	-
Unigene0001210	20791.66667	9296	60.2784	89.4939	47.1168	26.2414	25.5675	26.6401	65.6297	26.14966667	-1.327556282	0.000179017	0.010358457	yes	cyt-4	RNB-domain-containing protein [Coniochaeta ligniaria NRRL 30616]	-	-	-	-	-	-	-
Unigene0001218	15963	7071.666667	160.0524	280.4895	124.6651	99.8866	55.3693	75.8108	188.4023333	77.02223333	-1.290469971	0.000964199	0.033094036	yes	--	Perilipin-2 [Valsa mali]	-	-	-	-	-	-	-
Unigene0001310	25322	8653	338.9926	574.7818	199.1268	120.5547	108.3256	115.9456	370.9670667	114.9419667	-1.690385475	2.79E-05	0.00293825	yes	--	adhesin protein Mad1 [Diaporthe helianthi]	-	-	-	-	-	-	-
Unigene0001311	14495.33333	5086	279.8144	494.2036	168.2792	104.3158	90.029	106.175	314.0990667	100.1732667	-1.64872211	3.87E-05	0.003717308	yes	--	extracellular serine-threonine rich protein [Colletotrichum orbiculare MAFF 240422]	-	-	-	-	-	-	-
Unigene0001316	104.6666667	587.3333333	1.1465	0.7317	0.6781	2.2235	5.7124	3.9956	0.8521	3.977166667	2.222646365	0.001513353	0.044774007	yes	ftmP450-2	cytochrome P450 [Microdochium bolleyi]	-	-	-	-	-	GO:0016491//oxidoreductase activity;GO:0097159//organic cyclic compound binding;GO:1901363//heterocyclic compound binding;GO:0046914//transition metal ion binding;GO:0005488//binding;GO:0043169//cation binding;GO:0043167//ion binding;GO:0046906//tetrapyrrole binding;GO:0046872//metal ion binding;GO:0003824//catalytic activity	GO:0044710//single-organism metabolic process;GO:0044767//single-organism developmental process;GO:0044707//single-multicellular organism process;GO:0007275//multicellular organism development;GO:0032501//multicellular organismal process;GO:0044699//single-organism process;GO:0032502//developmental process;GO:0008152//metabolic process
Unigene0001318	180.6666667	2059	4.1644	1.4498	2.4942	14.469	34.0337	27.2286	2.7028	25.24376667	3.223400528	8.31E-09	4.94E-06	yes	--	similar to An12g05640 [Aspergillus niger]	-	-	-	-	-	-	-
Unigene0001343	2210	9483.333333	36.3635	18.5809	17.99	73.9061	101.2199	91.4497	24.31146667	88.85856667	1.869873939	5.61E-07	0.000143788	yes	--	integral membrane protein [Metarhizium guizhouense ARSEF 977]	-	-	-	-	-	-	-
Unigene0001363	190.6666667	1778	1.3991	0.7176	1.851	10.8546	9.0212	11.4586	1.322566667	10.4448	2.981372516	7.43E-09	4.94E-06	yes	--	Ankyrin repeat-containing domain protein [Cordyceps brongniartii RCEF 3172]	-	-	-	-	-	-	-
Unigene0001425	0	186.6666667	0	0	0	0.3129	22.3112	23.2817	0.001	15.30193333	13.90142632	8.64E-07	0.000198178	yes	--	--	-	-	-	-	-	-	-
Unigene0001497	77.66666667	7196.666667	0.7788	0.924	0.0349	1.4136	76.7771	57.7759	0.579233333	45.3222	6.289929455	1.75E-07	5.59E-05	yes	ATAD3	ATPase, AAA-type, core [Aschersonia aleyrodis RCEF 2490]	-	-	-	-	-	-	-
Unigene0001514	361.6666667	6812.333333	4.7855	3.0709	0.2836	6.0305	71.0922	50.3211	2.713333333	42.48126667	3.968688585	7.62E-06	0.001106725	yes	ATAD3A	ATPase, AAA-type, core [Metarhizium rileyi RCEF 4871]	-	-	-	-	-	-	-
Unigene0001560	346	1574	3.3095	2.4885	0.8603	5.1566	9.5531	11.4615	2.219433333	8.723733333	1.974754296	0.000577047	0.023655302	yes	HET-E1	small s protein [Fusarium fujikuroi]	-	-	-	-	-	-	-
Unigene0001578	1980.666667	5100.666667	9.5004	8.2765	6.2523	13.9696	21.0392	18.0928	8.009733333	17.70053333	1.143966714	0.000753227	0.028717066	yes	--	Cutinase transcription factor 1 beta [Colletotrichum higginsianum IMI 349063]	-	-	-	-	-	-	-
Unigene0001620	548.3333333	3317.333333	3.2744	3.8013	2.7312	7.9911	28.8769	12.3464	3.268966667	16.4048	2.327211434	1.67E-06	0.000346931	yes	ENA5	calcium-transporting ATPase 3 [Neurospora tetrasperma FGSC 2509]	-	-	-	-	GO:0031224//intrinsic component of membrane;GO:0016020//membrane;GO:0044425//membrane part	GO:0005488//binding;GO:0022891//substrate-specific transmembrane transporter activity;GO:0032550//purine ribonucleoside binding;GO:0001883//purine nucleoside binding;GO:0005215//transporter activity;GO:0008324//cation transmembrane transporter activity;GO:0003824//catalytic activity;GO:0022857//transmembrane transporter activity;GO:0097159//organic cyclic compound binding;GO:0097367//carbohydrate…	GO:0006810//transport;GO:0044765//single-organism transport;GO:0006811//ion transport;GO:0051179//localization;GO:0044699//single-organism process;GO:0051234//establishment of localization;GO:1902578//single-organism localization;GO:0006812//cation transport
Unigene0001625	151	750.3333333	3.3896	3.034	7.3122	19.4665	21.835	15.8287	4.5786	19.0434	2.056312642	0.001795652	0.049961152	yes	--	hypothetical protein CGLO_05186 [Colletotrichum gloeosporioides Cg-14]	-	-	-	-	-	-	-
Unigene0001633	207	2407	4.854	3.8724	1.0421	5.5649	69.7271	17.0245	3.256166667	30.77216667	3.240379576	6.77E-05	0.005303144	yes	axhA-2	glycoside hydrolase family 62 protein [Schizophyllum commune H4-8]	-	-	-	-	-	GO:0016787//hydrolase activity;GO:0003824//catalytic activity;GO:0004553//hydrolase activity, hydrolyzing O-glycosyl compounds;GO:0016798//hydrolase activity, acting on glycosyl bonds	GO:0044699//single-organism process;GO:0008152//metabolic process;GO:0044238//primary metabolic process;GO:0044281//small molecule metabolic process;GO:0071704//organic substance metabolic process;GO:0005975//carbohydrate metabolic process;GO:0044710//single-organism metabolic process;GO:0019566//arabinose metabolic process;GO:0044723//single-organism carbohydrate metabolic process;GO:0005996//mo…
Unigene0001639	706.3333333	152.3333333	22.1676	42.887	42.6288	6.1401	6.7048	7.3164	35.89446667	6.720433333	-2.417135296	0.000152294	0.009135523	yes	--	--	-	-	-	-	-	-	-
Unigene0001640	2798.666667	626.6666667	29.021	60.6214	51.7285	7.5274	9.5702	10.3723	47.12363333	9.156633333	-2.363561621	8.81E-09	5.01E-06	yes	Wscd2	beta-1,3 exoglucanase [Fusarium fujikuroi]	-	-	-	-	-	-	-
Unigene0001648	273019	76608.33333	1063.583	1259.6316	2055.7331	454.0248	172.938	460.2237	1459.649233	362.3955	-2.009984772	5.84E-06	0.000888048	yes	ICL1	Isocitrate lyase [Pestalotiopsis fici W106-1]	Metabolism	Carbohydrate metabolism;Global and Overview	ko01100//Metabolic pathways;ko01110//Biosynthesis of secondary metabolites;ko01120//Microbial metabolism in diverse environments;ko01200//Carbon metabolism;ko00630//Glyoxylate and dicarboxylate metabolism	K01637	-	GO:0016830//carbon-carbon lyase activity;GO:0016829//lyase activity;GO:0016833//oxo-acid-lyase activity;GO:0003824//catalytic activity	GO:0044710//single-organism metabolic process;GO:0044699//single-organism process;GO:0044763//single-organism cellular process;GO:0006082//organic acid metabolic process;GO:0071704//organic substance metabolic process;GO:0044237//cellular metabolic process;GO:0009987//cellular process;GO:0043436//oxoacid metabolic process;GO:0008152//metabolic process;GO:0044281//small molecule metabolic process
Unigene0001661	16.33333333	237.3333333	0.3939	0.2169	0.4061	2.1485	5.7018	4.1717	0.338966667	4.007333333	3.563427206	6.26E-05	0.005074388	yes	--	Ketoreductase [Colletotrichum higginsianum IMI 349063]	-	-	-	-	-	-	-
Unigene0001674	1829.666667	412	46.2288	95.0994	19.6219	3.9396	14.0652	13.6045	53.65003333	10.53643333	-2.348192482	0.000204314	0.011328501	yes	--	pyridoxal reductase [Stemphylium lycopersici]	-	-	-	-	-	-	-
Unigene0001729	18.33333333	530.3333333	0.5147	0.6582	0.6721	1.5535	33.3613	7.0188	0.615	13.97786667	4.506413969	2.75E-05	0.002925797	yes	--	--	-	-	-	-	-	-	-
Unigene0001742	99.33333333	10.66666667	1.4407	2.2644	1.7535	0.1335	0.1417	0.2374	1.819533333	0.170866667	-3.412625598	0.000446457	0.019591663	yes	--	--	-	-	-	-	-	-	-
Unigene0001765	1720.666667	5077	27.0207	21.472	26.3355	72.0989	48.7008	72.6145	24.94273333	64.4714	1.370039741	4.29E-05	0.003979452	yes	omtB	O-methyltransferase [Rasamsonia emersonii CBS 393.64]	-	-	-	-	-	GO:0003824//catalytic activity;GO:0016740//transferase activity	-
Unigene0001816	203.6666667	1653.333333	2.3857	1.7665	1.4939	2.5909	20.214	14.4731	1.882033333	12.426	2.722997874	5.54E-05	0.004640519	yes	PDAT9	Cytochrome P450 [Macrophomina phaseolina MS6]	-	-	-	-	-	GO:0046906//tetrapyrrole binding;GO:0097159//organic cyclic compound binding;GO:0016491//oxidoreductase activity;GO:0046914//transition metal ion binding;GO:0043167//ion binding;GO:0005488//binding;GO:1901363//heterocyclic compound binding;GO:0046872//metal ion binding;GO:0043169//cation binding;GO:0003824//catalytic activity	GO:0044699//single-organism process;GO:0044710//single-organism metabolic process;GO:0008152//metabolic process
Unigene0001838	4978.666667	1164.333333	39.3261	54.1733	61.1912	21.2126	4.0082	8.7091	51.56353333	11.30996667	-2.188756449	1.47E-05	0.00182804	yes	SPCC417.10	MFS general substrate transporter [Gloeophyllum trabeum ATCC 11539]	-	-	-	-	-	-	GO:0009987//cellular process;GO:0044699//single-organism process;GO:0044763//single-organism cellular process
Unigene0001900	2461.333333	1170	45.6163	55.8401	30.2189	16.0667	17.0806	22.1283	43.89176667	18.4252	-1.252270061	0.001039667	0.034896254	yes	--	Ubiquitin-protein ligase sel1 [Colletotrichum higginsianum IMI 349063]	-	-	-	-	-	-	-
Unigene0001957	1183	367.6666667	12.1763	14.3636	8.2416	2.9986	3.0435	3.511	11.59383333	3.184366667	-1.864279281	0.000190285	0.010772092	yes	TRI4	Glycerol:H+ symporter (Gup1) [Rasamsonia emersonii CBS 393.64]	-	-	-	-	-	GO:0003824//catalytic activity;GO:0043169//cation binding;GO:0005488//binding;GO:0043167//ion binding;GO:0046872//metal ion binding;GO:0016491//oxidoreductase activity	-
Unigene0001958	78.66666667	915.6666667	0.7701	0.5295	0.109	0.6803	7.0652	5.9017	0.469533333	4.549066667	3.27627109	0.000507944	0.021636429	yes	Ank2	Ankyrin repeat-containing domain protein [Sporothrix insectorum RCEF 264]	-	-	-	-	-	-	-
Unigene0001972	19244	8515.666667	129.2243	203.337	108.0201	90.0451	47.2693	43.0475	146.8604667	60.12063333	-1.288513977	0.001170007	0.037804077	yes	HAS2	polysaccharide synthase [Microdochium bolleyi]	-	-	-	-	-	-	-
Unigene0002033	2167.666667	10317.33333	19.6142	10.047	5.8543	24.4976	49.0377	70.0039	11.8385	47.8464	2.014924084	3.07E-05	0.003131856	yes	--	acetoacetate decarboxylase (ADC) domain-containing protein [Purpureocillium lilacinum]	-	-	-	-	-	-	-
Unigene0002077	27	402.3333333	0.8564	0.2987	0.8521	2.4866	17.3545	3.2076	0.669066667	7.6829	3.521429101	0.000323502	0.015664902	yes	--	hypothetical protein MGG_09137 [Magnaporthe oryzae 70-15]	-	-	-	-	-	-	-
Unigene0002084	137.6666667	764.6666667	1.3501	0.8233	1.4693	2.4594	8.3756	5.5038	1.214233333	5.446266667	2.165221939	0.001793489	0.049961152	yes	--	cytochrome p450 protein [Diplodia corticola]	-	-	-	-	-	-	-
Unigene0002117	65.33333333	645.6666667	1.5874	1.1205	2.2485	8.6449	21.1096	9.9931	1.652133333	13.2492	3.003503223	4.22E-05	0.003941047	yes	--	hypothetical protein VM1G_01832 [Valsa mali]	-	-	-	-	-	-	-
Unigene0002161	2472.666667	389	48.7112	95.9599	27.9529	17.863	3.345	5.6678	57.54133333	8.9586	-2.683253453	2.05E-05	0.002369766	yes	folE	GTP cyclohydrolase 1 [Aspergillus cristatus]	Metabolism	Global and Overview;Metabolism of cofactors and vitamins	ko01100//Metabolic pathways;ko00790//Folate biosynthesis	K01495	GO:0044424//intracellular part;GO:0005622//intracellular;GO:0044464//cell part;GO:0005737//cytoplasm;GO:0005623//cell	-	GO:0044237//cellular metabolic process;GO:1901605//alpha-amino acid metabolic process;GO:0006082//organic acid metabolic process;GO:0071704//organic substance metabolic process;GO:0043436//oxoacid metabolic process;GO:1901607//alpha-amino acid biosynthetic process;GO:0019438//aromatic compound biosynthetic process;GO:0044238//primary metabolic process;GO:0009396//folic acid-containing compound bi…
Unigene0002174	146	1178	1.5956	1.4139	0.6323	4.0135	11.6072	9.2895	1.213933333	8.3034	2.774013005	2.22E-05	0.002525538	yes	het-6	HET-domain-containing protein [Lepidopterella palustris CBS 459.81]	-	-	-	-	-	-	-
Unigene0002210	45.33333333	410.3333333	1.3733	1.4414	0.4705	3.0706	8.6099	13.9721	1.095066667	8.550866667	2.965051948	0.000546494	0.022687309	yes	GSTO1	Glutathione S-transferase omega-1 [Valsa mali var. pyri] [Valsa mali]	Metabolism	Metabolism of other amino acids	ko00480//Glutathione metabolism	K00799	-	GO:0003824//catalytic activity	-
Unigene0002258	3650.333333	580.3333333	60.6984	128.9782	137.5716	15.1447	14.1532	16.093	109.0827333	15.1303	-2.849910258	2.88E-12	6.29E-09	yes	--	--	-	-	-	-	-	-	-
Unigene0002326	327.6666667	2521	3.1683	3.1276	1.4292	4.1788	29.9972	14.8513	2.575033333	16.34243333	2.665959799	2.32E-05	0.002595677	yes	ftmMT	Sterigmatocystin 8-O-methyltransferase [Valsa mali]	-	-	-	-	-	GO:0016740//transferase activity;GO:0003824//catalytic activity	-
Unigene0002349	0	75.33333333	0	0	0	0	4.9766	6.6395	0.001	3.872033333	11.91887566	0.000182899	0.010483348	yes	MT3A	--	-	-	-	-	-	-	-
Unigene0002377	891.6666667	4560.333333	12.1241	7.0785	22.1445	39.6342	71.1049	61.0044	13.78236667	57.24783333	2.054397448	2.80E-06	0.000503866	yes	--	proteinrelated to integral membrane protein PTH11 [Metarhizium guizhouense ARSEF 977]	-	-	-	-	-	-	-
Unigene0002460	12220.33333	33662	130.9239	150.846	54.3739	210.8358	288.2021	316.9834	112.0479333	272.0071	1.27952827	0.001755377	0.049472125	yes	EXG1	pectin lyase-like protein [Coniochaeta ligniaria NRRL 30616]	Metabolism	Carbohydrate metabolism	ko00500//Starch and sucrose metabolism	K01210	-	GO:0003824//catalytic activity;GO:0016787//hydrolase activity	GO:0044238//primary metabolic process;GO:0008152//metabolic process
Unigene0002465	1214	185.3333333	7.323	9.6384	1.1867	0.9734	0.6951	0.8971	6.049366667	0.8552	-2.82245035	6.95E-05	0.0053791	yes	--	hypothetical protein CPAR2_806420 [Candida parapsilosis]	-	-	-	-	-	-	-
Unigene0002486	763	8381	4.7493	3.4461	2.2788	4.8449	61.672	26.0881	3.4914	30.86833333	3.144250033	1.95E-06	0.000387054	yes	vbs	versicolorin b synthase [Colletotrichum gloeosporioides Nara gc5]	-	-	-	-	-	GO:0005488//binding;GO:0097159//organic cyclic compound binding;GO:1901363//heterocyclic compound binding;GO:0016614//oxidoreductase activity, acting on CH-OH group of donors;GO:1901265//nucleoside phosphate binding;GO:0003824//catalytic activity;GO:0016491//oxidoreductase activity;GO:0000166//nucleotide binding;GO:0036094//small molecule binding	GO:0008152//metabolic process;GO:0044281//small molecule metabolic process;GO:0044710//single-organism metabolic process;GO:0044699//single-organism process
Unigene0002512	896.6666667	4249.333333	8.5008	5.7165	7.6348	39.694	15.7663	36.7835	7.284033333	30.74793333	2.077680016	3.36E-07	9.18E-05	yes	PDAT9	Pisatin demethylase [Fusarium oxysporum f. sp. cubense race 4]	-	-	-	-	-	-	-
Unigene0002518	69.33333333	1813.333333	1.2899	1.0742	0.5363	3.9811	31.7053	27.1075	0.9668	20.9313	4.436300634	6.38E-09	4.94E-06	yes	verB	cytochrome P450 monooxygenase [Colletotrichum tofieldiae]	-	-	-	-	-	GO:0005488//binding	-
Unigene0002558	1937.333333	759	14.6474	17.1997	34.133	10.5837	6.1962	5.7986	21.99336667	7.526166667	-1.54708132	0.000766463	0.028810004	yes	fcyB	purine-cytosine permease [Coniochaeta ligniaria NRRL 30616]	-	-	-	-	-	GO:0005215//transporter activity;GO:0022891//substrate-specific transmembrane transporter activity;GO:0022857//transmembrane transporter activity;GO:0022892//substrate-specific transporter activity	GO:0044765//single-organism transport;GO:1902578//single-organism localization;GO:0006810//transport;GO:0051234//establishment of localization;GO:0044699//single-organism process;GO:0051179//localization
Unigene0002564	7426	3472.666667	40.764	64.9011	39.0769	27.0451	14.4165	20.4499	48.24733333	20.63716667	-1.225204293	0.000762256	0.028810004	yes	BSC6	tRNA wybutosine-synthesizing protein [Coniochaeta ligniaria NRRL 30616]	-	-	-	-	-	GO:0003824//catalytic activity;GO:0016491//oxidoreductase activity	GO:0044699//single-organism process;GO:0044710//single-organism metabolic process;GO:0008152//metabolic process
Unigene0002568	350.3333333	2755	5.4887	1.8067	4.3779	16.3345	36.3087	21.9385	3.8911	24.86056667	2.675609219	1.58E-07	5.16E-05	yes	CYP719B1	7-alpha-hydroxycholest-4-en-3-one 12-alpha-hydroxylase [Tolypocladium ophioglossoides CBS 100239]	-	-	-	-	-	GO:0005488//binding	-
Unigene0002606	1617.666667	6496.666667	17.7718	16.0057	7.472	29.2283	70.157	41.5347	13.74983333	46.97333333	1.772427843	2.96E-05	0.003072825	yes	AMC4	caspase [Pochonia chlamydosporia 170]	-	-	-	-	-	-	-
Unigene0002609	13246	3014	93.9174	116.7691	43.2835	28.9528	7.7407	18.1674	84.65666667	18.28696667	-2.210807895	6.57E-06	0.000965026	yes	pep1	eukaryotic aspartyl protease [Diaporthe helianthi]	-	-	-	-	-	GO:0016787//hydrolase activity;GO:0003824//catalytic activity	-
Unigene0002610	23759.33333	12499.66667	210.9807	251.8978	166.532	99.1575	109.4428	82.2399	209.8035	96.94673333	-1.113774554	0.001197402	0.038284673	yes	--	extracellular serine-threonine rich protein [Colletotrichum orbiculare MAFF 240422]	-	-	-	-	-	-	-
Unigene0002650	390	1619	3.1417	3.4442	2.893	6.4813	17.0711	9.3446	3.159633333	10.96566667	1.795164472	0.000314428	0.015480427	yes	PDAT9	cytochrome P450 [Coniochaeta ligniaria NRRL 30616]	-	-	-	-	-	GO:0043169//cation binding;GO:1901363//heterocyclic compound binding;GO:0043167//ion binding;GO:0046872//metal ion binding;GO:0016491//oxidoreductase activity;GO:0097159//organic cyclic compound binding;GO:0046914//transition metal ion binding;GO:0003824//catalytic activity;GO:0005488//binding;GO:0046906//tetrapyrrole binding	GO:0044699//single-organism process;GO:0008152//metabolic process;GO:0044710//single-organism metabolic process
Unigene0002654	48.33333333	536.6666667	0.4397	0.4553	0.3987	1.8248	5.3944	4.7724	0.431233333	3.9972	3.212449155	1.98E-05	0.00231034	yes	ERG7	terpene synthase [Coniochaeta ligniaria NRRL 30616]	Metabolism	Global and Overview;Lipid metabolism	ko01100//Metabolic pathways;ko01110//Biosynthesis of secondary metabolites;ko01130//Biosynthesis of antibiotics;ko00100//Steroid biosynthesis	K01852	-	GO:0003824//catalytic activity;GO:0016853//isomerase activity	-
Unigene0002690	6996.333333	24652.33333	29.9961	25.9714	22.2115	47.7675	102.689	81.5638	26.05966667	77.3401	1.569398	2.57E-05	0.002775639	yes	hxkA	glucosamine-6-phosphate deaminase [Colletotrichum incanum]	Metabolism	Carbohydrate metabolism;Global and Overview	ko01100//Metabolic pathways;ko00520//Amino sugar and nucleotide sugar metabolism	K02564	-	GO:0016772//transferase activity, transferring phosphorus-containing groups;GO:0016773//phosphotransferase activity, alcohol group as acceptor;GO:0003824//catalytic activity;GO:0016740//transferase activity	GO:0006793//phosphorus metabolic process;GO:0008152//metabolic process;GO:0006796//phosphate-containing compound metabolic process;GO:0044237//cellular metabolic process;GO:0016310//phosphorylation;GO:0044238//primary metabolic process;GO:0006040//amino sugar metabolic process;GO:0009987//cellular process;GO:1901071//glucosamine-containing compound metabolic process;GO:0071704//organic substance …
Unigene0002742	1876.666667	40026.33333	19.0856	11.7597	9.5107	30.7129	435.1186	224.0837	13.452	229.9717333	4.095563956	8.07E-09	4.94E-06	yes	YLR352W	leucine Rich Repeat domain-containing protein [Neurospora crassa OR74A]	-	-	-	-	-	-	-
Unigene0002886	6696.666667	22898	27.2198	20.9867	25.4171	46.1723	83.2654	81.7663	24.5412	70.40133333	1.520396958	2.39E-05	0.002621982	yes	TRI11	isotrichodermin C-15 hydroxylase [Microdochium bolleyi]	-	-	-	-	-	GO:1901363//heterocyclic compound binding;GO:0046906//tetrapyrrole binding;GO:0046872//metal ion binding;GO:0016491//oxidoreductase activity;GO:0046914//transition metal ion binding;GO:0005488//binding;GO:0043169//cation binding;GO:0097159//organic cyclic compound binding;GO:0043167//ion binding;GO:0003824//catalytic activity	GO:0044710//single-organism metabolic process;GO:0044699//single-organism process;GO:0008152//metabolic process
Unigene0002927	78.33333333	1029.333333	1.0145	1.2656	1.3079	2.6854	27.6104	7.1675	1.196	12.48776667	3.384226191	7.19E-05	0.005498926	yes	--	tat pathway signal sequence [Colletotrichum graminicola M1.001]	-	-	-	-	-	-	-
Unigene0002944	2047.333333	6124.333333	27.0179	20.4168	21.3138	39.1358	77.5136	55.8064	22.91616667	57.48526667	1.326826509	0.000184383	0.010483348	yes	--	hypothetical protein Micbo1qcDRAFT_210277 [Microdochium bolleyi]	-	-	-	-	-	-	-
Unigene0002982	38831.66667	18704.33333	79.3789	105.9484	125.6411	40.2066	31.239	58.9586	103.6561333	43.46806667	-1.253777648	0.000766681	0.028810004	yes	qa-y	quinate transporter [Colletotrichum graminicola]	-	-	-	-	GO:0016020//membrane;GO:0044425//membrane part;GO:0031224//intrinsic component of membrane	GO:0005215//transporter activity;GO:0022857//transmembrane transporter activity	GO:0044699//single-organism process;GO:0009987//cellular process;GO:0044763//single-organism cellular process
Unigene0003003	301.3333333	2378.333333	4.4486	2.6342	8.2012	20.7597	47.7615	28.3012	5.094666667	32.27413333	2.663318693	5.25E-07	0.000140183	yes	--	related to integral membrane protein PTH11 [Fusarium proliferatum ET1]	-	-	-	-	-	-	-
Unigene0003016	36826	9127	194.0893	380.6345	281.171	126.2372	20.1344	56.7125	285.2982667	67.6947	-2.075356191	0.00013538	0.008552505	yes	--	AMP-dependent synthetase and ligase [Aspergillus oryzae]	-	-	-	-	-	GO:0005488//binding;GO:0043167//ion binding;GO:0043169//cation binding;GO:0046872//metal ion binding	GO:2001141//regulation of RNA biosynthetic process;GO:0031326//regulation of cellular biosynthetic process;GO:0050794//regulation of cellular process;GO:0051252//regulation of RNA metabolic process;GO:2000112//regulation of cellular macromolecule biosynthetic process;GO:0010556//regulation of macromolecule biosynthetic process;GO:0050789//regulation of biological process;GO:0051171//regulation of…
Unigene0003035	33.66666667	301.6666667	0.8682	0.5637	0.3819	1.1337	3.5616	9.0377	0.6046	4.577666667	2.920559529	0.001547004	0.045461065	yes	--	related to tol protein [Fusarium fujikuroi IMI 58289]	-	-	-	-	-	-	-
Unigene0003121	11.33333333	537.3333333	0.0245	0.1386	0.0266	0.3752	4.3856	3.0163	0.063233333	2.592366667	5.357440706	2.03E-06	0.000396457	yes	PF13_0198	Reticulocyte-binding protein 2 like protein a [Fusarium oxysporum f. sp. cubense race 4]	-	-	-	-	-	-	-
Unigene0003122	4	154	0.0468	0.0204	0	0.1532	1.4662	0.4939	0.0224	0.704433333	4.974892541	0.000237791	0.012692236	yes	PF13_0198	Reticulocyte-binding protein 2 like protein a [Fusarium oxysporum f. sp. cubense race 4]	-	-	-	-	-	-	-
Unigene0003124	9543.666667	3248.666667	103.9747	178.8517	45.2073	53.4159	21.0878	31.7703	109.3445667	35.42466667	-1.626055352	0.000798404	0.029563829	yes	--	cytochrome p450 family protein [Colletotrichum incanum]	-	-	-	-	-	-	-
Unigene0003133	7.666666667	170.3333333	0.2566	0.2051	0	1.2477	5.0655	2.4279	0.1539	2.9137	4.242787206	0.000462834	0.02010966	yes	--	aminoglycoside phosphotransferase [Aspergillus oryzae]	-	-	-	-	-	-	-
Unigene0003225	4326.333333	2045.333333	37.1044	38.4207	37.5282	15.5641	15.5167	15.4009	37.68443333	15.4939	-1.282268365	4.53E-05	0.004112301	yes	--	fungal specific transcription factor domain-containing protein [Pochonia chlamydosporia 170]	-	-	-	-	-	-	-
Unigene0003247	0.333333333	23.66666667	0	0.0402	0	0.2783	1.2745	1.0776	0.0134	0.8768	6.031942893	0.001406846	0.042586412	yes	Kbtbd4	POZ domain-containing protein [Coniochaeta ligniaria NRRL 30616]	-	-	-	-	-	-	-
Unigene0003255	1535	4902	12.454	11.6929	9.0032	25.4265	36.2884	29.3818	11.05003333	30.36556667	1.458385571	1.52E-05	0.001877307	yes	--	Protein kinase [Colletotrichum higginsianum IMI 349063]	-	-	-	-	-	-	-
Unigene0003289	389.6666667	1597	2.5295	2.0974	1.4908	6.577	7.9326	7.2547	2.039233333	7.254766667	1.830902353	6.34E-05	0.005083169	yes	Ank3	ankyrin [Aureobasidium pullulans EXF-150]	-	-	-	-	-	-	-
Unigene0003325	24747.66667	11248.66667	215.5329	333.5937	119.6236	100.0328	85.0374	90.6962	222.9167333	91.92213333	-1.278020732	0.001221196	0.038843435	yes	PEAMT	methyltransferase domain-containing protein [Colletotrichum tofieldiae]	-	-	-	-	-	-	-
Unigene0003328	2836.666667	1182	26.1956	46.7817	19.3213	7.87	14.1602	11.6063	30.7662	11.21216667	-1.456281169	0.000510339	0.02166787	yes	faeB-2	feruloyl esterase B-2 [Pestalotiopsis fici W106-1]	-	-	-	-	-	-	-
Unigene0003451	2474	1129.666667	7.2871	10.2939	10.8492	4.3771	3.5761	3.4525	9.476733333	3.8019	-1.317669256	0.000310375	0.015432586	yes	wscd2	WSC domain-containing protein [Glonium stellatum]	-	-	-	-	-	-	-
Unigene0003461	97166.33333	43058	287.031	234.3439	575.417	181.366	89.7103	150.5468	365.5973	140.5410333	-1.379264005	0.001197015	0.038284673	yes	acu-9	Malate synthase [Pestalotiopsis fici W106-1]	Metabolism	Carbohydrate metabolism;Global and Overview	ko01100//Metabolic pathways;ko01110//Biosynthesis of secondary metabolites;ko01120//Microbial metabolism in diverse environments;ko01200//Carbon metabolism;ko00620//Pyruvate metabolism;ko00630//Glyoxylate and dicarboxylate metabolism	K01638	-	GO:0003824//catalytic activity;GO:0016740//transferase activity;GO:0016746//transferase activity, transferring acyl groups;GO:0046912//transferase activity, transferring acyl groups, acyl groups converted into alkyl on transfer	GO:0044699//single-organism process;GO:0044237//cellular metabolic process;GO:0044262//cellular carbohydrate metabolic process;GO:0019752//carboxylic acid metabolic process;GO:0044710//single-organism metabolic process;GO:0072350//tricarboxylic acid metabolic process;GO:0044763//single-organism cellular process;GO:0008152//metabolic process;GO:0005975//carbohydrate metabolic process;GO:0044238//p…
Unigene0003656	46.66666667	672.6666667	0.2431	0.3129	1.1087	1.8055	12.7016	3.8182	0.5549	6.108433333	3.460502703	0.000228634	0.012354737	yes	GOX	Glucose oxidase [Valsa mali var. pyri] [Valsa mali]	Metabolism	Global and Overview;Amino acid metabolism	ko01100//Metabolic pathways;ko00260//Glycine, serine and threonine metabolism	K00108	-	GO:0003824//catalytic activity;GO:0016491//oxidoreductase activity	-
Unigene0003662	4016.666667	11288.66667	16.1704	16.9124	20.0502	29.3703	50.2555	46.1757	17.711	41.93383333	1.243469047	0.00030806	0.015375941	yes	LIP5	lipase 1 [Coniochaeta ligniaria NRRL 30616]	-	-	-	-	-	-	-
Unigene0003768	8	1217.333333	0.1183	0.1375	0.0429	0.529	21.2091	15.9466	0.099566667	12.56156667	6.97913786	6.56E-09	4.94E-06	yes	--	nuclear pore complex protein [Diplodia corticola]	-	-	-	-	-	-	-
Unigene0003787	7189.333333	3466.666667	26.7058	33.6696	16.3745	10.3513	11.0724	11.3963	25.5833	10.94	-1.225589632	0.000473763	0.020379597	yes	gefA	Ras guanine-nucleotide exchange factor [Colletotrichum tofieldiae]	-	-	-	-	GO:0044464//cell part;GO:0005623//cell	-	GO:0051336//regulation of hydrolase activity;GO:0065009//regulation of molecular function;GO:0050789//regulation of biological process;GO:0019222//regulation of metabolic process;GO:0065007//biological regulation;GO:0050790//regulation of catalytic activity;GO:0043087//regulation of GTPase activity
Unigene0003803	1742	13578	12.4364	10.9056	3.917	13.4965	117.7457	43.0126	9.086333333	58.08493333	2.676393854	2.92E-05	0.003056501	yes	cta3	potassium/sodium efflux P-type ATPase [Microdochium bolleyi]	-	-	-	-	GO:0044425//membrane part;GO:0016020//membrane;GO:0031224//intrinsic component of membrane	GO:0001882//nucleoside binding;GO:0001883//purine nucleoside binding;GO:0032550//purine ribonucleoside binding;GO:0097159//organic cyclic compound binding;GO:0097367//carbohydrate derivative binding;GO:0036094//small molecule binding;GO:0022891//substrate-specific transmembrane transporter activity;GO:0043169//cation binding;GO:0005488//binding;GO:0003824//catalytic activity;GO:0015075//ion trans…	GO:0044699//single-organism process;GO:0006812//cation transport;GO:1902578//single-organism localization;GO:0051234//establishment of localization;GO:0006811//ion transport;GO:0044765//single-organism transport;GO:0006810//transport;GO:0051179//localization
Unigene0003896	8920	2484.333333	54.0859	51.5489	47.4691	24.9892	5.0105	10.1338	51.03463333	13.37783333	-1.93163215	6.75E-05	0.005303144	yes	sed1	related to Tripeptidyl-peptidase sed1 [Phialocephala subalpina]	-	-	-	-	-	GO:0016787//hydrolase activity;GO:0008233//peptidase activity;GO:0003824//catalytic activity	-
Unigene0003908	397	4239	7.4807	2.9872	16.2346	59.0569	80.7495	91.0103	8.900833333	76.9389	3.111700885	6.51E-09	4.94E-06	yes	--	tat pathway signal sequence [Pochonia chlamydosporia 170]	-	-	-	-	-	-	-
Unigene0003923	292.6666667	2319.333333	3.2608	3.7419	0.2707	2.6193	21.5609	25.3564	2.424466667	16.5122	2.767793027	0.001238462	0.039119239	yes	SPBC1683.03c	puromycin resistance protein pur8 [Beauveria bassiana ARSEF 2860]	-	-	-	-	-	-	-
Unigene0003936	8381.666667	2199.666667	58.6048	93.3641	20.9097	21.8178	3.7094	18.2651	57.6262	14.59743333	-1.981010166	0.000936718	0.032496192	yes	--	PPE family protein [Marssonina brunnea f. sp. 'multigermtubi' MB_m1]	-	-	-	-	-	-	-
Unigene0003958	4451.666667	1950.333333	23.3239	23.9479	35.511	15.6428	6.7083	10.0396	27.59426667	10.7969	-1.3537514	0.00038572	0.017842467	yes	TFC7	phosphoglycerate mutase [Colletotrichum graminicola M1.001]	-	-	-	-	-	-	-
Unigene0003971	0	122	0	0	0	0	7.9977	8.6468	0.001	5.548166667	12.43779541	4.87E-05	0.004258316	yes	GIP	gag-pol fusion protein [Rhizophagus irregularis DAOM 197198w]	-	-	-	-	-	-	-
Unigene0003985	84.66666667	621.6666667	0.8715	0.5464	0.3605	1.5797	6.2331	2.9406	0.5928	3.584466667	2.596141123	0.000737183	0.028353357	yes	HLTF	SNF2 family domain-containing protein [Colletotrichum higginsianum IMI 349063]	-	-	-	-	-	-	-
Unigene0004012	11394.66667	4691	32.9816	37.6275	9.7589	9.8541	9.7848	10.1438	26.78933333	9.927566667	-1.43214663	0.001047205	0.034896254	yes	rglA	polysaccharide lyase family 4 protein [Thermothelomyces thermophila ATCC 42464]	-	-	-	-	-	GO:0016835//carbon-oxygen lyase activity;GO:0016829//lyase activity;GO:0005488//binding;GO:0003824//catalytic activity	GO:0044238//primary metabolic process;GO:0008152//metabolic process
Unigene0004035	804.6666667	2471.666667	16.2494	10.1036	13.76	31.6862	40.3299	32.4694	13.371	34.8285	1.381160973	0.000334476	0.016080648	yes	--	aminoglycoside phosphotransferase [Aspergillus oryzae]	-	-	-	-	-	-	-
Unigene0004071	168	1429	0.7425	0.3064	1.5245	4.836	6.4222	6.5302	0.8578	5.929466667	2.789189125	1.05E-05	0.00140258	yes	Serac1	Protein SERAC1 [Fusarium oxysporum f. sp. cubense race 4]	-	-	-	-	-	-	-
Unigene0004101	13490	7043.333333	39.0793	63.3607	37.6221	20.4728	22.3647	21.8102	46.68736667	21.54923333	-1.115395675	0.001170808	0.037804077	yes	dur3-1	urea transporter [Sporothrix insectorum RCEF 264]	-	-	-	-	GO:0043229//intracellular organelle;GO:0016020//membrane;GO:0005622//intracellular;GO:0005623//cell;GO:0043226//organelle;GO:0031224//intrinsic component of membrane;GO:0044464//cell part;GO:0044425//membrane part;GO:0043231//intracellular membrane-bounded organelle;GO:0044424//intracellular part;GO:0043227//membrane-bounded organelle	GO:0022892//substrate-specific transporter activity;GO:0015075//ion transmembrane transporter activity;GO:0008519//ammonium transmembrane transporter activity;GO:0008324//cation transmembrane transporter activity;GO:0022890//inorganic cation transmembrane transporter activity;GO:0042887//amide transmembrane transporter activity;GO:0022891//substrate-specific transmembrane transporter activity;GO:…	GO:0006810//transport;GO:0015846//polyamine transport;GO:0044765//single-organism transport;GO:1902578//single-organism localization;GO:0009987//cellular process;GO:0015672//monovalent inorganic cation transport;GO:0071702//organic substance transport;GO:0006811//ion transport;GO:0044699//single-organism process;GO:0006812//cation transport;GO:0071705//nitrogen compound transport;GO:0015695//orga…
Unigene0004107	3380.333333	7863.333333	11.064	12.1203	10.3215	19.9124	25.4332	21.97	11.1686	22.43853333	1.006530026	0.001476418	0.044004628	yes	cmk-1	protein kinase [Purpureocillium lilacinum]	-	-	-	-	-	-	-
Unigene0004130	13978.66667	6073.666667	99.2274	112.4814	43.5979	32.1977	26.1443	41.4036	85.10223333	33.24853333	-1.355906291	0.000636162	0.02505751	yes	--	DUF3328 domain-containing protein [Colletotrichum incanum]	-	-	-	-	-	-	-
Unigene0004180	8302	21115.33333	50.1216	39.1286	33.2065	96.1439	92.6073	83.2899	40.8189	90.68036667	1.15155292	0.00060347	0.024291837	yes	lacZ	glycoside hydrolase family 2 protein [Colletotrichum tofieldiae]	-	-	-	-	-	GO:0016787//hydrolase activity;GO:0003824//catalytic activity	GO:0008152//metabolic process
Unigene0004220	60.33333333	2641.333333	0.49	0.7169	0.2079	0.8022	32.7108	17.7384	0.4716	17.0838	5.178921385	1.19E-07	4.11E-05	yes	--	Fungal specific transcription factor domain-containing protein [Colletotrichum higginsianum IMI 349063]	-	-	-	-	-	-	-
Unigene0004245	13.66666667	1314	0.0726	0.1518	0.0553	0.5256	11.81	10.25	0.093233333	7.528533333	6.335379176	3.53E-09	3.84E-06	yes	--	Magnesium transport protein CorA, transmembrane region [Glarea lozoyensis ATCC 20868]	-	-	-	-	-	-	-
Unigene0004317	7563.666667	21837	102.4188	39.8986	78.2425	169.2199	206.312	159.5867	73.51996667	178.3728667	1.278688158	0.000931957	0.032496192	yes	--	conserved glycine-rich protein [Metarhizium acridum CQMa 102]	-	-	-	-	-	-	-
Unigene0004328	10811.33333	4303.333333	89.488	99.0741	101.4328	28.3489	41.3021	28.8116	96.66496667	32.82086667	-1.558379788	3.51E-06	0.000603246	yes	FAD2	oleate delta-12 desaturase [Microdochium bolleyi]	Metabolism	Global and Overview;Lipid metabolism	ko01212//Fatty acid metabolism;ko01040//Biosynthesis of unsaturated fatty acids	K10256	-	GO:0003824//catalytic activity;GO:0016705//oxidoreductase activity, acting on paired donors, with incorporation or reduction of molecular oxygen;GO:0016491//oxidoreductase activity	GO:0008152//metabolic process;GO:0044710//single-organism metabolic process;GO:0044699//single-organism process
Unigene0004425	32	847.3333333	0.3733	0.3083	0.2352	1.1366	10.3731	8.3164	0.3056	6.6087	4.434650058	6.40E-07	0.000157901	yes	--	--	-	-	-	-	-	-	-
Unigene0004458	1785.333333	741.6666667	17.2066	21.0893	11.7762	6.6797	5.6902	6.2106	16.6907	6.1935	-1.430217638	0.000603677	0.024291837	yes	set5	SET domain protein [Sporothrix insectorum RCEF 264]	-	-	-	-	-	-	-
Unigene0004568	61417.66667	23411.66667	213.3924	276.7162	399.0197	54.5128	96.2895	132.8085	296.3761	94.53693333	-1.648479141	6.29E-05	0.005074388	yes	ncd-2	2-nitropropane dioxygenase [Microdochium bolleyi]	-	-	-	-	-	GO:0016491//oxidoreductase activity;GO:0003824//catalytic activity	-
Unigene0004599	5180.333333	13692.66667	12.4931	12.2177	8.8794	21.0195	22.201	34.2565	11.19673333	25.82566667	1.205727707	0.000516708	0.021796731	yes	mch1	carboxylesterase [Daldinia eschscholtzii]	-	-	-	-	-	-	-
Unigene0004618	2096.666667	6439.666667	15.6437	12.4879	18.5034	42.4938	40.7553	39.6527	15.545	40.96726667	1.398021023	1.73E-05	0.002074271	yes	Rdh14	NAD(P)-binding protein [Aureobasidium melanogenum CBS 110374]	-	-	-	-	-	-	-
Unigene0004634	4455.333333	938.3333333	19.9494	24.3812	18.4112	4.1335	4.3825	3.0738	20.91393333	3.863266667	-2.436571249	2.40E-12	6.29E-09	yes	OPT2	OPT-domain-containing protein [Coniochaeta ligniaria NRRL 30616]	-	-	-	-	-	-	-
Unigene0004685	3700.666667	1923	12.6387	16.94	10.5223	7.4929	5.2482	6.0265	13.367	6.255866667	-1.095394043	0.001370209	0.041812937	yes	eglD	phosphoprotein phosphatase [Grosmannia clavigera kw1407]	-	-	-	-	-	GO:0016787//hydrolase activity;GO:0003824//catalytic activity	-
Unigene0004893	0	33	0	0	0	0.1774	0.8126	1.374	0.001	0.788	9.622051819	0.000141784	0.008702108	yes	--	--	-	-	-	-	-	-	-
Unigene0004927	4228.333333	1388.666667	18.4754	25.1162	10.1964	8.2543	3.9351	4.2881	17.92933333	5.4925	-1.706786976	4.79E-05	0.004230621	yes	SORD	GroES-like protein [Coniochaeta ligniaria NRRL 30616]	Metabolism	Global and Overview;Carbohydrate metabolism	ko01100//Metabolic pathways;ko00051//Fructose and mannose metabolism;ko00040//Pentose and glucuronate interconversions	K00008	-	GO:0043169//cation binding;GO:0043167//ion binding;GO:0003824//catalytic activity;GO:0005488//binding	GO:0044710//single-organism metabolic process;GO:0044699//single-organism process;GO:0008152//metabolic process
Unigene0004974	2103.666667	9559.333333	18.4252	18.4764	7.5263	36.3425	72.8294	65.0208	14.8093	58.06423333	1.97114631	2.41E-06	0.000455513	yes	glcA	endo-1,3(4)-beta-glucanase [Fusarium oxysporum f. sp. lycopersici 4287]	-	-	-	-	-	GO:0016798//hydrolase activity, acting on glycosyl bonds;GO:0004553//hydrolase activity, hydrolyzing O-glycosyl compounds;GO:0052736//beta-glucanase activity;GO:0016787//hydrolase activity;GO:0003824//catalytic activity	GO:0008152//metabolic process
Unigene0004986	4937	2229	39.8953	53.9178	23.2001	15.7068	16.4665	14.9558	39.0044	15.7097	-1.31198125	0.000313029	0.015480427	yes	SUB9	subtilisin-like protease [Colletotrichum orbiculare MAFF 240422]	-	-	-	-	-	GO:0008233//peptidase activity;GO:0003824//catalytic activity;GO:0016787//hydrolase activity	-
Unigene0005123	739	2234	10.9485	10.0494	7.914	17.8871	32.3586	24.0858	9.6373	24.77716667	1.3623103	0.000882009	0.031665363	yes	--	putative permease protein [Eutypa lata UCREL1]	-	-	-	-	-	-	-
Unigene0005145	146.6666667	16.66666667	1.8208	2.2303	2.1545	0.1745	0.216	0.2172	2.068533333	0.202566667	-3.35213951	0.000144934	0.008774549	yes	--	putative gpi anchored protein [Eutypa lata UCREL1]	-	-	-	-	-	-	-
Unigene0005149	17.33333333	327.6666667	0.2781	0.2182	0.2118	6.113	3.3977	2.5423	0.236033333	4.017666667	4.089295352	1.13E-06	0.00023862	yes	Mb1310	glucose dehydrogenase [Colletotrichum gloeosporioides Nara gc5]	-	-	-	-	-	-	-
Unigene0005239	16926.33333	7002	72.1251	72.8534	25.3849	16.9645	22.0566	23.1082	56.7878	20.70976667	-1.455269723	0.000413931	0.018559956	yes	nucS	nuclease S1 [Diaporthe helianthi]	-	-	-	-	-	GO:0016787//hydrolase activity;GO:0016788//hydrolase activity, acting on ester bonds;GO:0004518//nuclease activity;GO:0003824//catalytic activity	GO:1901360//organic cyclic compound metabolic process;GO:0034641//cellular nitrogen compound metabolic process;GO:0046483//heterocycle metabolic process;GO:0044237//cellular metabolic process;GO:0008152//metabolic process;GO:0009987//cellular process;GO:0006807//nitrogen compound metabolic process;GO:0044238//primary metabolic process;GO:0043170//macromolecule metabolic process;GO:0006725//cellul…
Unigene0005273	651	2186	3.6646	2.3049	4.4395	11.1683	9.8579	8.8417	3.469666667	9.955966667	1.520764331	0.000256276	0.013351866	yes	MIMI_L662	duf4419 domain-containing protein [Stemphylium lycopersici]	-	-	-	-	-	-	-
Unigene0005275	0	125	0	0	0	0	0	34.9639	0.001	11.65463333	13.508616	0.001537286	0.045277233	yes	--	--	-	-	-	-	-	-	-
Unigene0005277	0	63.66666667	0	0	0	0	5.8688	4.9325	0.001	3.600433333	11.81395484	0.000306904	0.015375941	yes	--	--	-	-	-	-	-	-	-
Unigene0005356	0	156.6666667	0	0	0	0	7.1553	0	0.001	2.3851	11.21983404	0.001295708	0.040151603	yes	--	--	-	-	-	-	-	-	-
Unigene0005436	4	313	0.1305	0.2276	0	0.2626	10.7284	13.3751	0.119366667	8.122033333	6.088369025	2.75E-05	0.002925797	yes	--	beta-lactamase [Mucor ambiguus]	-	-	-	-	-	-	-
Unigene0005474	737	3567.333333	8.5184	7.0528	7.7739	18.4925	30.7396	46.2981	7.7817	31.8434	2.032837117	5.60E-07	0.000143788	yes	sol5	FAD binding domain-containing protein [Glonium stellatum]	-	-	-	-	-	GO:0016491//oxidoreductase activity;GO:0016614//oxidoreductase activity, acting on CH-OH group of donors;GO:0003824//catalytic activity	-
Unigene0005479	0	110.3333333	0	0	0	0	6.2905	7.5109	0.001	4.600466667	12.1675645	6.26E-05	0.005074388	yes	ycf2-A	--	-	-	-	-	-	-	-
Unigene0005482	1986.666667	5174.666667	31.1849	21.445	29.4738	43.5327	76.2569	58.8898	27.3679	59.5598	1.121854172	0.001253979	0.03921753	yes	--	rhomboid family membrane protein [Colletotrichum tofieldiae]	-	-	-	-	-	-	-
Unigene0005548	6967.333333	3716.666667	44.134	55.9864	54.676	25.5042	20.4526	26.6189	51.5988	24.1919	-1.092813433	0.000690565	0.026717509	yes	BNA2	Indoleamine 2,3-dioxygenase [Microdochium bolleyi]	Metabolism	Global and Overview;Amino acid metabolism	ko01100//Metabolic pathways;ko00380//Tryptophan metabolism	K00463	-	GO:0003824//catalytic activity;GO:0016491//oxidoreductase activity	GO:0008152//metabolic process;GO:0044710//single-organism metabolic process;GO:0044699//single-organism process
Unigene0005592	0	81.66666667	0	0	0	0	9.253	9.6049	0.001	6.285966667	12.61791891	0.000148431	0.008944825	yes	lpp	Pyruvate kinase I [Beauveria bassiana D1-5]	-	-	-	-	-	-	-
Unigene0005605	109.3333333	2208.333333	1.1839	1.0467	0.34	1.8613	37.1568	2.4233	0.856866667	13.8138	4.010895701	5.19E-05	0.004431852	yes	--	killer toxin subunits alpha beta [Colletotrichum gloeosporioides Nara gc5]	-	-	-	-	-	-	-
Unigene0005617	667.6666667	4044.333333	13.788	1.0959	11.302	54.801	26.7671	53.2362	8.728633333	44.93476667	2.364004421	0.000303889	0.01528447	yes	tetX	FAD/NAD(P)-binding domain-containing protein [Glonium stellatum]	-	-	-	-	-	-	-
Unigene0005636	6	753	0.137	0.2787	0.3976	0.0919	44.2285	36.6398	0.2711	26.98673333	6.63728143	7.73E-06	0.001110917	yes	--	hypothetical protein ATEG_07618 [Aspergillus terreus NIH2624]	-	-	-	-	-	-	-
Unigene0005648	11469.33333	43794	166.8564	71.5402	319.9472	485.8656	794.456	440.0827	186.1146	573.4681	1.623522003	0.000826847	0.030202994	yes	--	hypothetical protein S7711_05142 [Stachybotrys chartarum IBT 7711]	-	-	-	-	-	-	-
Unigene0005656	3456	1222.333333	42.8907	66.4535	18.0609	12.6684	12.8043	15.2557	42.46836667	13.57613333	-1.645315985	0.000181496	0.010455599	yes	--	Thioesterase domain-containing protein [Colletotrichum higginsianum IMI 349063]	-	-	-	-	-	-	-
Unigene0005658	5476.333333	1570.666667	52.008	42.7105	48.2062	21.933	6.9991	8.7719	47.64156667	12.568	-1.92246577	6.30E-06	0.000936906	yes	--	gegh16 protein, partial [Colletotrichum incanum]	-	-	-	-	-	-	-
Unigene0005663	1931.333333	6680.333333	13.3329	21.7208	12.6187	41.7938	52.0079	51.1511	15.8908	48.3176	1.604357039	3.89E-06	0.00066061	yes	ATAD3B	ATPase [Colletotrichum fioriniae PJ7]	-	-	-	-	-	-	-
Unigene0005667	0	93.66666667	0	0	0	0	6.3457	6.1915	0.001	4.179066667	12.02896506	0.000103743	0.007216226	yes	ycf2-A	--	-	-	-	-	-	-	-
Unigene0005672	17491.66667	6671	155.1205	185.8157	143.466	52.6862	46.6912	63.3506	161.4674	54.24266667	-1.573742906	2.73E-06	0.000501998	yes	--	DNase1 protein [Colletotrichum gloeosporioides Nara gc5]	-	-	-	-	-	-	-
Unigene0005693	808	6497.333333	10.3979	7.1748	3.8748	30.5291	42.5693	76.0723	7.149166667	49.72356667	2.798082794	7.73E-10	9.20E-07	yes	xsa	glycoside hydrolase family 43 protein [Trichoderma atroviride IMI 206040]	-	-	-	-	-	-	-
Unigene0005694	1606	332.3333333	6.0345	12.6416	6.8703	0.9138	1.8364	1.8284	8.515466667	1.5262	-2.480141563	1.72E-06	0.000351042	yes	wscd2	WSC domain-containing protein [Trichoderma harzianum]	-	-	-	-	-	-	-
Unigene0005701	142.6666667	1562.333333	5.4565	4.2266	0.6076	8.7075	52.065	33.9256	3.430233333	31.56603333	3.201994359	9.57E-05	0.006766236	yes	--	--	-	-	-	-	-	-	-
Unigene0005726	45	814	0.2665	0.34	0.2405	0.7847	7.145	4.6179	0.282333333	4.182533333	3.888905664	6.01E-06	0.000903344	yes	ANKRD17	related to nucleoside phosphorylase [Phialocephala subalpina]	-	-	-	-	-	-	-
Unigene0005730	348.6666667	1463.333333	4.8089	2.9528	2.0954	5.5589	14.694	14.4369	3.2857	11.56326667	1.815276356	0.001169326	0.037804077	yes	SPBC530.05	related to binuclear zinc cluster transcription factor that regulates the ratio between aurofusarin and rubrofusarin biosynthesis [Phialocephala subalpina]	-	-	-	-	-	-	-
Unigene0005742	1149.333333	3779	26.1167	11.8208	7.3914	39.2667	39.3593	51.0047	15.10963333	43.21023333	1.515904371	0.000611006	0.02443464	yes	--	major facilitator superfamily protein [Pochonia chlamydosporia 170]	-	-	-	-	-	-	-
Unigene0005768	0	32	0	0	0	0	2.2226	2.699	0.001	1.640533333	10.67994919	0.00164337	0.047062768	yes	TIC214	--	-	-	-	-	-	-	-
Unigene0005771	21187	5754	290.5182	357.4048	70.3552	56.23	64.6073	54.6422	239.4260667	58.49316667	-2.033240229	3.28E-05	0.003278967	yes	--	MAS1 protein [Microdochium bolleyi]	-	-	-	-	-	-	-
Unigene0005786	0	72	0	0	0	0	4.5446	5.8896	0.001	3.478066667	11.76406987	0.000211425	0.011665816	yes	--	--	-	-	-	-	-	-	-
Unigene0005788	49.66666667	676.6666667	1.5889	0.4396	0.1995	1.9369	12.2973	10.5495	0.742666667	8.261233333	3.475570448	0.000293007	0.01485139	yes	xyn1	Beta-xylanase [Colletotrichum higginsianum IMI 349063]	-	-	-	-	-	GO:0016798//hydrolase activity, acting on glycosyl bonds;GO:0016787//hydrolase activity;GO:0003824//catalytic activity;GO:0004553//hydrolase activity, hydrolyzing O-glycosyl compounds;GO:0097599//xylanase activity	GO:0000272//polysaccharide catabolic process;GO:0009057//macromolecule catabolic process;GO:0044238//primary metabolic process;GO:0005976//polysaccharide metabolic process;GO:0008152//metabolic process;GO:0043170//macromolecule metabolic process;GO:0016052//carbohydrate catabolic process;GO:1901575//organic substance catabolic process;GO:0005975//carbohydrate metabolic process;GO:0071704//organic…
Unigene0005793	1017.333333	4062	18.0231	17.9819	31.1232	31.3242	129.3781	53.6444	22.37606667	71.4489	1.674955343	0.000607788	0.024380505	yes	eglC	glycoside hydrolase [Stagonospora sp. SRC1lsM3a]	Metabolism	Carbohydrate metabolism	ko00500//Starch and sucrose metabolism	K01199	-	GO:0003824//catalytic activity	-
Unigene0005794	1664.666667	283.3333333	9.5935	25.0784	9.3758	3.6528	0.2741	3.3375	14.68256667	2.421466667	-2.60015114	0.000643003	0.025250883	yes	--	hypothetical protein CONLIGDRAFT_635146 [Coniochaeta ligniaria NRRL 30616]	-	-	-	-	-	-	-
Unigene0005836	55.66666667	541.6666667	2.6237	2.1985	0.5933	8.605	19.1497	17.6957	1.805166667	15.15013333	3.069126542	0.000128556	0.008160808	yes	--	hypothetical protein ANO14919_100020 [fungal sp. No.14919]	-	-	-	-	-	-	-
Unigene0005850	5589	30671.66667	62.63	35.5901	27.0267	140.9793	205.7368	240.9588	41.74893333	195.8916333	2.230244537	4.15E-08	1.70E-05	yes	--	DUF1793-domain-containing protein [Coniochaeta ligniaria NRRL 30616]	-	-	-	-	-	-	-
Unigene0005873	35282.33333	13614	216.0507	308.4615	131.7087	127.7138	49.881	60.8607	218.7403	79.48516667	-1.460461484	0.000903622	0.032197995	yes	CLAH10	Aldehyde dehydrogenase [Pestalotiopsis fici W106-1]	Metabolism	Global and Overview;Amino acid metabolism;Metabolism of other amino acids;Carbohydrate metabolism	ko01100//Metabolic pathways;ko01110//Biosynthesis of secondary metabolites;ko01120//Microbial metabolism in diverse environments;ko00350//Tyrosine metabolism;ko00010//Glycolysis / Gluconeogenesis;ko00360//Phenylalanine metabolism;ko00410//beta-Alanine metabolism;ko00340//Histidine metabolism	K00129	-	GO:0016903//oxidoreductase activity, acting on the aldehyde or oxo group of donors;GO:0003824//catalytic activity;GO:0016491//oxidoreductase activity	GO:0044699//single-organism process;GO:0044710//single-organism metabolic process;GO:0008152//metabolic process
Unigene0005905	81.66666667	472.3333333	0.7821	1.0956	1.2	5.4699	5.4429	4.5499	1.0259	5.154233333	2.328867739	0.00060372	0.024291837	yes	stcF	Versicolorin B desaturase 4 [Colletotrichum chlorophyti]	-	-	-	-	-	GO:0043167//ion binding;GO:0005488//binding;GO:0016491//oxidoreductase activity;GO:0046906//tetrapyrrole binding;GO:1901363//heterocyclic compound binding;GO:0046914//transition metal ion binding;GO:0046872//metal ion binding;GO:0097159//organic cyclic compound binding;GO:0043169//cation binding;GO:0003824//catalytic activity	GO:0044710//single-organism metabolic process;GO:0044699//single-organism process;GO:0008152//metabolic process
Unigene0005927	2382.333333	272.3333333	14.925	34.6883	18.5813	1.7786	2.2594	2.8512	22.73153333	2.2964	-3.307249137	7.34E-12	1.20E-08	yes	--	Pc22g21720 [Penicillium rubens Wisconsin 54-1255]	-	-	-	-	-	-	-
Unigene0005934	2029.333333	193.3333333	39.9557	69.2148	0.3422	4.6272	2.4236	2.9702	36.50423333	3.340333333	-3.449999798	0.000960466	0.033052679	yes	prmB	protoporphyrinogen oxidase [Magnaporthiopsis poae ATCC 64411]	-	-	-	-	-	-	GO:0008152//metabolic process
Unigene0005960	1211.666667	256.3333333	12.1139	19.6557	4.2098	4.0628	0.8079	2.5308	11.99313333	2.467166667	-2.281281544	0.001228391	0.038895087	yes	--	integral membrane protein [Ophiostoma piceae UAMH 11346]	-	-	-	-	-	-	-
Unigene0005971	620.3333333	142.3333333	4.3878	5.5984	13.3406	1.534	1.7137	1.2316	7.7756	1.4931	-2.380643211	0.000562149	0.023189991	yes	--	hypothetical protein PFICI_08651 [Pestalotiopsis fici W106-1]	-	-	-	-	-	-	-
Unigene0005976	7.333333333	242.6666667	0.0824	0.0457	0.0326	0.1433	1.5067	2.7533	0.053566667	1.467766667	4.776143305	3.99E-05	0.003809525	yes	HET-E1	Vegetative incompatibility protein HET-E-1 [Penicillium subrubescens]	-	-	-	-	-	-	-
Unigene0006001	7233	2250.666667	74.2708	127.4137	24.0836	14.6193	22.7624	25.4489	75.25603333	20.94353333	-1.845302392	0.000183862	0.010483348	yes	mns1B	mannosyl-oligosaccharide 1,2-alpha-mannosidase IB [Magnaporthe oryzae 70-15]	Genetic Information Processing;Metabolism	Folding, sorting and degradation;Glycan biosynthesis and metabolism;Global and Overview	ko01100//Metabolic pathways;ko04141//Protein processing in endoplasmic reticulum;ko00510//N-Glycan biosynthesis;ko00513//Various types of N-glycan biosynthesis	K01230	-	GO:0043169//cation binding;GO:0046872//metal ion binding;GO:0016787//hydrolase activity;GO:0005488//binding;GO:0003824//catalytic activity;GO:0043167//ion binding	-
Unigene0006121	21.33333333	530.3333333	0.536	0.3116	0.0648	0.3296	13.3195	4.6246	0.304133333	6.091233333	4.323958519	0.000291621	0.014838652	yes	--	integral membrane protein [Glarea lozoyensis ATCC 20868]	-	-	-	-	-	-	-
Unigene0006131	766	109.6666667	13.4735	20.1756	11.9149	0.7705	1.5468	3.3179	15.188	1.8784	-3.015355685	3.66E-05	0.003573342	yes	--	Pc12g08970 [Penicillium rubens Wisconsin 54-1255]	-	-	-	-	-	-	-
Unigene0006141	392	1863	4.842	3.786	8.2848	9.7004	30.4225	24.6146	5.6376	21.57916667	1.936486128	0.00032463	0.015664902	yes	--	Protein kinase domain-containing protein [Colletotrichum higginsianum IMI 349063]	-	-	-	-	-	-	-
Unigene0006149	4045	1871	26.2833	38.9178	35.5912	19.2107	10.4852	12.3629	33.59743333	14.0196	-1.260905835	0.000436178	0.019205044	yes	amt1	ammonium transporter [Colletotrichum salicis]	-	-	-	-	GO:0044425//membrane part;GO:0016020//membrane;GO:0031224//intrinsic component of membrane	GO:0008324//cation transmembrane transporter activity;GO:0015075//ion transmembrane transporter activity;GO:0022857//transmembrane transporter activity;GO:0015077//monovalent inorganic cation transmembrane transporter activity;GO:0022891//substrate-specific transmembrane transporter activity;GO:0022892//substrate-specific transporter activity;GO:0005215//transporter activity;GO:0022890//inorganic…	GO:0006811//ion transport;GO:0051234//establishment of localization;GO:1902578//single-organism localization;GO:0044765//single-organism transport;GO:0006812//cation transport;GO:0015696//ammonium transport;GO:0015672//monovalent inorganic cation transport;GO:0006810//transport;GO:0051179//localization;GO:0044699//single-organism process;GO:0071705//nitrogen compound transport
Unigene0006158	0	25	0	0	0	1.4501	1.9095	0.7658	0.001	1.375133333	10.42535579	0.000166699	0.009775421	yes	--	--	-	-	-	-	-	-	-
Unigene0006162	0	59.66666667	0	0	0	0	3.7282	3.8516	0.001	2.5266	11.30298157	0.000376045	0.017625572	yes	psbZ	--	-	-	-	-	-	-	-
Unigene0006189	0.666666667	58.33333333	0.0467	0	0	0.2352	1.2927	1.776	0.015566667	1.1013	6.144603661	0.000159696	0.009406957	yes	--	nadp:d-xylose dehydrogenase [Colletotrichum gloeosporioides Nara gc5]	-	-	-	-	-	-	-
Unigene0006198	0	72.33333333	0	0	0	0	3.0088	1.9629	0.001	1.657233333	10.69456103	0.00022234	0.012064457	yes	rplJ	--	-	-	-	-	-	-	-
Unigene0006206	0	59.33333333	0	0	0	0	1.9365	2.7112	0.001	1.549233333	10.59733873	0.000373875	0.017586912	yes	rplJ	--	-	-	-	-	-	-	-
Unigene0006255	0	101	0	0	0	0	6.9985	6.8052	0.001	4.601233333	12.1678049	8.27E-05	0.006111412	yes	ycf2-A	--	-	-	-	-	-	-	-
Unigene0006273	0	56.66666667	0	0	0	0	3.4815	3.0707	0.001	2.184066667	11.09280118	0.000453302	0.019825518	yes	psaB	--	-	-	-	-	-	-	-
Unigene0006277	0	62.33333333	0	0	0	0	3.9838	4.5959	0.001	2.8599	11.48174899	0.000322005	0.015664902	yes	ycf2-A	--	-	-	-	-	-	-	-
Unigene0006316	0	39.33333333	0	0	0	0	2.666	3.6529	0.001	2.1063	11.04049522	0.001041533	0.034896254	yes	rpoC1	--	-	-	-	-	-	-	-
Unigene0006347	247.3333333	8985.333333	3.0424	1.9636	2.9811	18.9443	148.7514	61.7806	2.662366667	76.4921	4.844529575	1.45E-14	1.48E-10	yes	--	Sialidase, partial [Microdochium bolleyi]	-	-	-	-	-	-	-
Unigene0006421	1193.666667	7200.333333	3.8339	1.8176	5.4359	14.9976	20.4375	19.6877	3.6958	18.37426667	2.31372808	1.82E-08	9.29E-06	yes	lovF	Lovastatin nonaketide synthase [Escovopsis weberi]	-	-	-	-	-	-	-
Unigene0006425	72.33333333	1125.333333	0.4264	0.4699	0.348	0.8998	9.8928	4.8956	0.414766667	5.2294	3.656273567	1.22E-05	0.001549472	yes	cdk7	protein kinase domain-containing protein [Colletotrichum gloeosporioides Nara gc5]	-	-	-	-	-	-	-
Unigene0006462	136.6666667	15	0.6056	1.584	2.0225	0.1471	0.078	0.1831	1.404033333	0.136066667	-3.3671916	0.000512055	0.021670384	yes	aprN	subtilase [Colletotrichum incanum]	-	-	-	-	-	-	-
Unigene0006524	13974.33333	3344.333333	61.2209	101.2425	78.6636	25.9281	9.6429	17.589	80.37566667	17.72	-2.181380195	8.58E-08	3.03E-05	yes	nit-6	Nitrite reductase [NAD(P)H] protein-like protein [Colletotrichum chlorophyti]	Metabolism	Energy metabolism;Global and Overview	ko01120//Microbial metabolism in diverse environments;ko00910//Nitrogen metabolism	K17877	-	GO:1901265//nucleoside phosphate binding;GO:0097159//organic cyclic compound binding;GO:0051536//iron-sulfur cluster binding;GO:0043167//ion binding;GO:1901363//heterocyclic compound binding;GO:0046906//tetrapyrrole binding;GO:0043169//cation binding;GO:0036094//small molecule binding;GO:0003824//catalytic activity;GO:0005488//binding;GO:0051540//metal cluster binding;GO:0000166//nucleotide bindi…	GO:0044710//single-organism metabolic process;GO:0044281//small molecule metabolic process;GO:0006082//organic acid metabolic process;GO:0042126//nitrate metabolic process;GO:0044699//single-organism process;GO:0006807//nitrogen compound metabolic process;GO:0043436//oxoacid metabolic process;GO:0008152//metabolic process;GO:2001057//reactive nitrogen species metabolic process;GO:0071704//organic…
Unigene0006542	41.33333333	1017.666667	0.7805	0.3565	1.2134	1.3649	30.0264	12.6921	0.783466667	14.69446667	4.229257292	2.37E-05	0.002621982	yes	--	hypothetical protein SNOG_12542 [Parastagonospora nodorum SN15]	-	-	-	-	-	-	-
Unigene0006594	508.6666667	3155.666667	9.8581	9.2406	1.3623	15.0569	45.906	48.6615	6.820333333	36.54146667	2.421620385	0.000172046	0.010001141	yes	HGT1	quinate permease [Magnaporthe oryzae 70-15]	-	-	-	-	GO:0031224//intrinsic component of membrane;GO:0016020//membrane;GO:0044425//membrane part	GO:0005215//transporter activity;GO:0022857//transmembrane transporter activity	GO:0051234//establishment of localization;GO:0044699//single-organism process;GO:0009987//cellular process;GO:0051179//localization;GO:0044763//single-organism cellular process
Unigene0006604	6	93.66666667	0.0339	0.1772	0.0737	0.3577	2.2144	1.2016	0.094933333	1.2579	3.727958685	0.001552435	0.045518358	yes	--	similar to Pc21g11000 [Aspergillus kawachii IFO 4308]	-	-	-	-	-	-	-
Unigene0006615	2202.666667	619.6666667	16.8388	8.7844	10.3224	4.1566	2.1736	2.6721	11.98186667	3.000766667	-1.997449637	4.98E-06	0.000825143	yes	CYP503A1	cytochrome P450 [Colletotrichum graminicola M1.001]	-	-	-	-	-	GO:0046914//transition metal ion binding;GO:0003824//catalytic activity;GO:0097159//organic cyclic compound binding;GO:1901363//heterocyclic compound binding;GO:0043167//ion binding;GO:0046906//tetrapyrrole binding;GO:0005488//binding;GO:0046872//metal ion binding;GO:0016491//oxidoreductase activity;GO:0043169//cation binding	GO:0008152//metabolic process;GO:0044699//single-organism process;GO:0044710//single-organism metabolic process
Unigene0006622	5498	1164	26.2633	14.2483	106.6441	15.0006	4.2429	7.6654	49.0519	8.969633333	-2.451188104	0.000144778	0.008774549	yes	ght6	general substrate transporter [Microdochium bolleyi]	Cellular Processes	Cell growth and death	ko04113//Meiosis - yeast	K08139	GO:0031224//intrinsic component of membrane;GO:0016020//membrane;GO:0044425//membrane part	GO:0022857//transmembrane transporter activity;GO:0005215//transporter activity	GO:0044763//single-organism cellular process;GO:0009987//cellular process;GO:0051179//localization;GO:0044699//single-organism process;GO:0051234//establishment of localization
Unigene0006651	1964.333333	302	13.0403	30.3274	19.8653	6.9495	1.4246	1.1234	21.07766667	3.165833333	-2.735057956	3.79E-05	0.003669193	yes	HNM1	choline transport protein [Colletotrichum nymphaeae SA-01]	-	-	-	-	GO:0016020//membrane;GO:0031224//intrinsic component of membrane;GO:0044425//membrane part	GO:0046943//carboxylic acid transmembrane transporter activity;GO:0015075//ion transmembrane transporter activity;GO:0022891//substrate-specific transmembrane transporter activity;GO:0022857//transmembrane transporter activity;GO:0005342//organic acid transmembrane transporter activity;GO:0005215//transporter activity;GO:0022892//substrate-specific transporter activity;GO:0008509//anion transmemb…	GO:0044763//single-organism cellular process;GO:0006865//amino acid transport;GO:0015849//organic acid transport;GO:0071702//organic substance transport;GO:0044699//single-organism process;GO:0051234//establishment of localization;GO:1902578//single-organism localization;GO:0006811//ion transport;GO:0015711//organic anion transport;GO:0044765//single-organism transport;GO:0051179//localization;GO…
Unigene0006678	197.6666667	1518.666667	3.6942	0.5037	5.1618	6.8066	29.8354	18.8494	3.1199	18.49713333	2.567730007	0.000985689	0.033654969	yes	sol5	Bifunctional solanapyrone synthase [Madurella mycetomatis]	-	-	-	-	-	GO:0000166//nucleotide binding;GO:0016616//oxidoreductase activity, acting on the CH-OH group of donors, NAD or NADP as acceptor;GO:1901265//nucleoside phosphate binding;GO:0016491//oxidoreductase activity;GO:0016614//oxidoreductase activity, acting on CH-OH group of donors;GO:0036094//small molecule binding;GO:0003824//catalytic activity;GO:1901363//heterocyclic compound binding;GO:0005488//bind…	GO:0044710//single-organism metabolic process;GO:0044699//single-organism process;GO:0008152//metabolic process
Unigene0006719	1557	7395.333333	42.863	6.9794	7.1455	55.003	100.0534	70.345	18.99596667	75.1338	1.983768941	0.000913258	0.032357913	yes	YOR378W	MFS general substrate transporter [Alternaria alternata]	-	-	-	-	-	-	-
Unigene0006740	0	42	0	0	0	0	3.0998	3.25	0.001	2.1166	11.04753294	0.000918008	0.032357913	yes	--	--	-	-	-	-	-	-	-
Unigene0006790	431.6666667	32.33333333	2.5022	12.5538	0.466	0.7405	0.08	0.3799	5.174	0.400133333	-3.692727331	0.001440521	0.043330663	yes	cpy1	Carboxypeptidase S1 [Penicillium brasilianum]	-	-	-	-	-	GO:0003824//catalytic activity;GO:0016787//hydrolase activity;GO:0008233//peptidase activity	-
Unigene0006832	26.33333333	433.3333333	0.3655	0.2511	0.2411	0.6687	3.5429	7.5094	0.2859	3.907	3.77247873	7.48E-05	0.005650526	yes	figl-1	P-loop containing nucleoside triphosphate hydrolase protein [Aureobasidium pullulans EXF-150]	-	-	-	-	-	GO:0032550//purine ribonucleoside binding;GO:0005488//binding;GO:1901363//heterocyclic compound binding;GO:0036094//small molecule binding;GO:0097159//organic cyclic compound binding;GO:0001882//nucleoside binding;GO:0032549//ribonucleoside binding;GO:0097367//carbohydrate derivative binding;GO:0001883//purine nucleoside binding	-
Unigene0006837	15.33333333	313.3333333	0.227	0.1979	0.1372	0.5583	5.608	3.1695	0.187366667	3.111933333	4.053874935	4.77E-05	0.004230621	yes	het-6	HET-domain-containing protein [Phialocephala scopiformis]	-	-	-	-	-	-	-
Unigene0006861	0	53.66666667	0	0	0	0	3.5336	2.6047	0.001	2.0461	10.99866094	0.000561565	0.023189991	yes	oprF	Protein ClpV1 [Beauveria bassiana D1-5]	-	-	-	-	-	-	-
Unigene0006864	1954.666667	608.6666667	28.6045	42.2322	15.2604	8.3747	8.1472	7.624	28.69903333	8.048633333	-1.834186406	6.86E-05	0.005340576	yes	--	hypothetical protein PFICI_08418 [Pestalotiopsis fici W106-1]	-	-	-	-	-	-	-
Unigene0006898	780.6666667	5474.333333	6.3708	7.8483	10.7457	9.5553	93.4771	35.453	8.3216	46.1618	2.471766632	4.44E-05	0.004071042	yes	Ido1	Indoleamine 2,3-dioxygenase family protein [Scedosporium apiospermum]	Metabolism	Global and Overview;Amino acid metabolism	ko01100//Metabolic pathways;ko00380//Tryptophan metabolism	K00463	-	-	-
Unigene0006927	5047	14837	82.2717	33.5857	53.6416	239.1662	91.4404	116.8452	56.49966667	149.1506	1.40045552	0.001333695	0.041037021	yes	--	hypothetical protein COCC4DRAFT_155019 [Bipolaris maydis ATCC 48331]	-	-	-	-	-	-	-
Unigene0006958	9880.333333	26764.33333	192.399	135.7067	201.3755	314.5657	525.9962	357.0107	176.4937333	399.1908667	1.177461753	0.001012366	0.034297186	yes	Stoml3	stomatin family protein [Sporothrix insectorum RCEF 264]	-	-	-	-	-	-	-
Unigene0006960	0	58	0	0	0	0	3.6638	3.9093	0.001	2.524366667	11.30170576	0.000413181	0.018559956	yes	--	--	-	-	-	-	-	-	-
Unigene0006993	7	284.3333333	0.0646	0.0493	0.0528	0.0488	3.9922	1.255	0.055566667	1.765333333	4.989577113	0.0001419	0.008702108	yes	HET-E1	NWD1, partial [Podospora anserina]	-	-	-	-	-	-	-
Unigene0006999	2249.666667	20077	84.3372	23.3241	170.6045	664.9886	666.279	699.7	92.75526667	676.9892	2.867631713	1.99E-07	5.90E-05	yes	--	--	-	-	-	-	-	-	-
Unigene0007011	54.33333333	397.6666667	2.4668	2.1215	0.6619	8.874	8.0058	17.3521	1.750066667	11.41063333	2.704897083	0.000833624	0.030365738	yes	--	--	-	-	-	-	-	-	-
Unigene0007019	0	826.3333333	0	0	0	0	86.9136	76.4481	0.001	54.4539	15.73274776	1.88E-07	5.73E-05	yes	--	--	-	-	-	-	-	-	-
Unigene0007020	0	44.33333333	0	0	0	0	3.3504	2.8947	0.001	2.0817	11.02354646	0.000850686	0.030901158	yes	rpoA	--	-	-	-	-	-	-	-
Unigene0007054	0	33.66666667	0	0	0	0	2.6363	2.3668	0.001	1.6677	10.70364407	0.001480618	0.044004628	yes	petA	--	-	-	-	-	-	-	-
Unigene0007094	3101.333333	25212.33333	85.6187	32.762	23.4674	86.3954	441.286	417.8687	47.2827	315.1833667	2.736807075	5.51E-06	0.000878637	yes	--	Pc22g03490 [Penicillium rubens Wisconsin 54-1255]	-	-	-	-	-	-	-
Unigene0007098	0	118.6666667	0	0	0	0	7.2288	9.5624	0.001	5.597066667	12.45045522	5.25E-05	0.004454369	yes	--	--	-	-	-	-	-	-	-
Unigene0007131	0	91.33333333	0	0	0	0	6.5192	6.2924	0.001	4.270533333	12.06020054	0.000110403	0.0075195	yes	rps19	Mitochondrial ribosomal protein S19 [Taphrina deformans PYCC 5710]	-	-	-	-	-	-	-
Unigene0007158	146	10.66666667	1.9406	1.7673	2.5343	0.2893	0.0752	0.06	2.080733333	0.1415	-3.878218123	0.000117465	0.007719046	yes	SPCC1529.01	MFS transporter [Purpureocillium lilacinum]	-	-	-	-	-	-	GO:0009987//cellular process;GO:0044763//single-organism cellular process;GO:0044699//single-organism process
Unigene0007181	6	446.3333333	0.2169	0.1891	0.059	3.4103	17.2862	8.1732	0.155	9.623233333	5.956181589	8.07E-09	4.94E-06	yes	--	tat pathway signal sequence [Beauveria bassiana ARSEF 2860]	-	-	-	-	-	-	-
Unigene0007184	61.66666667	956.3333333	5.3762	0.8072	0.31	6.6631	58.4868	14.418	2.164466667	26.52263333	3.615140534	0.000816449	0.030075203	yes	--	--	-	-	-	-	-	-	-
Unigene0007196	2502.666667	294.3333333	54.156	91.4009	88.3516	7.6922	6.7656	9.6418	77.9695	8.0332	-3.278863183	3.46E-14	1.51E-10	yes	--	--	-	-	-	-	-	-	-
Unigene0007207	0	70	0	0	0	0	4.7381	3.9701	0.001	2.902733333	11.50319633	0.00023022	0.01238924	yes	ycf2-A	--	-	-	-	-	-	-	-
Unigene0007218	0	62.33333333	0	0	0	0	7.0739	8.7021	0.001	5.258666667	12.36048134	0.000322318	0.015664902	yes	--	--	-	-	-	-	-	-	-
Unigene0007250	8.666666667	135.3333333	0.2649	0.0289	0.1441	0.6829	3.1796	1.4928	0.145966667	1.7851	3.612294041	0.001458197	0.043735875	yes	--	Alkali-sensitive linkage protein 1 [Valsa mali]	-	-	-	-	-	-	-
Unigene0007331	24866	5241	194.9546	257.5452	389.728	117.5705	10.9992	39.4574	280.7426	56.00903333	-2.325516562	0.000218319	0.011945425	yes	MEP3	Ammonium transporter MEP3 [Valsa mali var. pyri] [Valsa mali]	-	-	-	-	GO:0031224//intrinsic component of membrane;GO:0016020//membrane;GO:0044425//membrane part	GO:0008324//cation transmembrane transporter activity;GO:0022890//inorganic cation transmembrane transporter activity;GO:0015075//ion transmembrane transporter activity;GO:0022857//transmembrane transporter activity;GO:0005275//amine transmembrane transporter activity;GO:0022804//active transmembrane transporter activity;GO:0022892//substrate-specific transporter activity;GO:0005215//transporter …	GO:0071705//nitrogen compound transport;GO:0015695//organic cation transport;GO:0051179//localization;GO:0006812//cation transport;GO:0044699//single-organism process;GO:0019755//one-carbon compound transport;GO:0015696//ammonium transport;GO:0071702//organic substance transport;GO:0050896//response to stimulus;GO:0015843//methylammonium transport;GO:0051234//establishment of localization;GO:0009…
Unigene0007381	6551	3392.333333	205.1183	217.9344	247.9533	137.7143	72.636	99.8336	223.6686667	103.3946333	-1.113201861	0.00114411	0.037217734	yes	--	Cupin family protein, partial [Metarhizium majus ARSEF 297]	-	-	-	-	-	-	-
Unigene0007420	710.6666667	2846.333333	10.1641	10.9995	8.6607	23.0643	45.4374	32.8869	9.941433333	33.7962	1.765335265	1.07E-05	0.001415733	yes	maoA	amine oxidase [Malassezia pachydermatis]	Metabolism	Amino acid metabolism;Global and Overview	ko01100//Metabolic pathways;ko01110//Biosynthesis of secondary metabolites;ko00260//Glycine, serine and threonine metabolism;ko00350//Tyrosine metabolism;ko00380//Tryptophan metabolism;ko00360//Phenylalanine metabolism;ko00330//Arginine and proline metabolism;ko00340//Histidine metabolism	K00274	-	-	-
Unigene0007430	113.3333333	2023.666667	2.1651	1.0841	0.2566	3.354	32.9956	14.6861	1.1686	17.0119	3.86369118	5.77E-06	0.000888048	yes	mrs1	arginyl-tRNA synthetase [Grosmannia clavigera kw1407]	Genetic Information Processing	Translation	ko00970//Aminoacyl-tRNA biosynthesis	K01887	-	-	-
Unigene0007436	77.33333333	2788.333333	1.1098	2.3783	0.5732	2.0441	73.188	47.9193	1.353766667	41.05046667	4.922347618	3.37E-07	9.18E-05	yes	--	hypothetical protein PFICI_11585 [Pestalotiopsis fici W106-1]	-	-	-	-	-	-	-
Unigene0007440	3112.333333	299	48.8245	57.4908	32.3079	3.5489	5.7694	2.1959	46.20773333	3.838066667	-3.589682645	2.27E-14	1.48E-10	yes	OLE1	Acyl-CoA desaturase [Pestalotiopsis fici W106-1]	Metabolism	Lipid metabolism;Global and Overview	ko01212//Fatty acid metabolism;ko01040//Biosynthesis of unsaturated fatty acids	K00507	GO:0044432//endoplasmic reticulum part;GO:0044464//cell part;GO:0005789//endoplasmic reticulum membrane;GO:0042175//nuclear outer membrane-endoplasmic reticulum membrane network;GO:0043229//intracellular organelle;GO:0043226//organelle;GO:0043227//membrane-bounded organelle;GO:0031090//organelle membrane;GO:0005737//cytoplasm;GO:0044446//intracellular organelle part;GO:0012505//endomembrane syste…	GO:0097159//organic cyclic compound binding;GO:0005488//binding;GO:0016705//oxidoreductase activity, acting on paired donors, with incorporation or reduction of molecular oxygen;GO:0046906//tetrapyrrole binding;GO:0016491//oxidoreductase activity;GO:1901363//heterocyclic compound binding;GO:0046872//metal ion binding;GO:0043169//cation binding;GO:0043167//ion binding;GO:0046914//transition metal …	GO:1901576//organic substance biosynthetic process;GO:0009058//biosynthetic process;GO:0044763//single-organism cellular process;GO:0044710//single-organism metabolic process;GO:0016053//organic acid biosynthetic process;GO:0046394//carboxylic acid biosynthetic process;GO:0044249//cellular biosynthetic process;GO:0044255//cellular lipid metabolic process;GO:0044711//single-organism biosynthetic p…
Unigene0007480	3615	13139.33333	70.274	18.2679	40.1864	186.1039	119.876	100.5481	42.90943333	135.5093333	1.659025468	0.000259041	0.013441424	yes	--	hypothetical protein M427DRAFT_63617 [Gonapodya prolifera JEL478]	-	-	-	-	-	-	-
Unigene0007489	0	54	0	0	0	0	3.6804	3.4576	0.001	2.379333333	11.21634169	0.00053535	0.022295449	yes	rbcL	--	-	-	-	-	-	-	-
Unigene0007490	31.66666667	1122.333333	0.2539	0.6421	0.2349	0.9964	13.5781	19.6959	0.376966667	11.42346667	4.921419761	1.04E-06	0.000228294	yes	--	similar to An01g02260 [Aspergillus niger]	-	-	-	-	-	-	-
Unigene0007492	11	288	0.2819	0.0259	0.1937	0.3433	7.0292	2.564	0.167166667	3.312166667	4.308416165	0.00036074	0.017154162	yes	--	Glycoside hydrolase [Aureobasidium pullulans]	-	-	-	-	-	-	-
Unigene0007515	147	13.66666667	1.2556	2.4085	2.3228	0.3369	0.1147	0.0699	1.995633333	0.173833333	-3.521070015	0.000390165	0.017965468	yes	aldA	aldehyde dehydrogenase-like protein [Pestalotiopsis fici W106-1]	Metabolism	Amino acid metabolism;Metabolism of other amino acids;Global and Overview;Carbohydrate metabolism	ko01100//Metabolic pathways;ko01110//Biosynthesis of secondary metabolites;ko01120//Microbial metabolism in diverse environments;ko00350//Tyrosine metabolism;ko00010//Glycolysis / Gluconeogenesis;ko00360//Phenylalanine metabolism;ko00410//beta-Alanine metabolism;ko00340//Histidine metabolism	K00129	-	GO:0016903//oxidoreductase activity, acting on the aldehyde or oxo group of donors;GO:0003824//catalytic activity;GO:0016491//oxidoreductase activity	GO:0044710//single-organism metabolic process;GO:0008152//metabolic process;GO:0044699//single-organism process
Unigene0007534	787.3333333	5660	6.1235	8.9224	2.9931	21.1287	53.6238	37.242	6.013	37.3315	2.634236614	1.42E-08	7.76E-06	yes	RGT2	general substrate transporter [Microdochium bolleyi]	-	-	-	-	GO:0044425//membrane part;GO:0016020//membrane;GO:0031224//intrinsic component of membrane	GO:0005215//transporter activity;GO:0022857//transmembrane transporter activity	GO:0006810//transport;GO:0044765//single-organism transport;GO:1902578//single-organism localization;GO:0051179//localization;GO:0051234//establishment of localization;GO:0009987//cellular process;GO:0044699//single-organism process;GO:0044763//single-organism cellular process
Unigene0007552	5767	2339	226.9109	206.4587	92.9861	46.7853	52.6375	88.3295	175.4519	62.5841	-1.487207491	0.000240257	0.012771704	yes	--	--	-	-	-	-	-	-	-
Unigene0007605	334.3333333	2993.333333	7.2228	5.487	2.2097	8.5928	64.0235	37.556	4.973166667	36.7241	2.884490449	9.03E-06	0.0012698	yes	LAP2	peptidase family M28 [Colletotrichum nymphaeae SA-01]	-	-	-	-	-	GO:0003824//catalytic activity;GO:0043167//ion binding;GO:0005488//binding;GO:0043169//cation binding;GO:0016787//hydrolase activity	-
Unigene0007621	231	1194.666667	3.1127	1.5321	7.3212	25.644	14.3205	12.7991	3.988666667	17.58786667	2.140602033	0.000954735	0.032942152	yes	--	Pc12g10100 [Penicillium rubens Wisconsin 54-1255]	-	-	-	-	-	-	-
Unigene0007674	17253.66667	6245	90.6089	126.1053	118.8241	31.2121	39.1424	34.4573	111.8461	34.93726667	-1.678676304	6.07E-07	0.000152584	yes	KATG2	catalase-peroxidase 2 [Magnaporthe oryzae 70-15]	Metabolism	Global and Overview;Amino acid metabolism	ko01100//Metabolic pathways;ko01110//Biosynthesis of secondary metabolites;ko00380//Tryptophan metabolism;ko00360//Phenylalanine metabolism	K03782	-	-	-
Unigene0007677	331	1693.333333	9.9602	4.3229	7.7907	58.048	10.2685	34.6572	7.357933333	34.32456667	2.221868997	0.00026005	0.013441424	yes	--	hypothetical protein PFICI_06037 [Pestalotiopsis fici W106-1]	-	-	-	-	-	-	-
Unigene0007692	1262.666667	6033.666667	16.9477	22.6838	12.9578	10.2894	134.3352	60.3029	17.52976667	68.30916667	1.962272399	0.001732682	0.048937977	yes	cpaO	Beta-cyclopiazonate dehydrogenase 2 [Colletotrichum chlorophyti]	-	-	-	-	-	-	-
Unigene0007733	931	3900.333333	7.3671	4.1128	4.9517	24.3824	12.2046	24.3162	5.4772	20.30106667	1.890045066	2.23E-06	0.000429755	yes	--	Pc20g03490 [Penicillium rubens Wisconsin 54-1255]	-	-	-	-	-	-	-
Unigene0007743	662	3687.333333	8.1678	5.2914	12.0039	23.8859	45.8484	46.4631	8.4877	38.73246667	2.190097812	3.16E-07	9.00E-05	yes	--	uncharacterized protein FPRO_03643 [Fusarium proliferatum ET1]	-	-	-	-	-	-	-
Unigene0007744	1430	7497.333333	11.6579	16.6044	14.0817	35.1681	99.2063	51.0214	14.11466667	61.7986	2.130379097	1.82E-07	5.65E-05	yes	ZRT1	ZIP zinc transporter [Colletotrichum tofieldiae]	-	-	-	-	-	-	-
Unigene0007801	201.3333333	1229.333333	3.8056	4.5646	1.9055	14.9926	18.7475	21.631	3.425233333	18.45703333	2.429896506	2.30E-05	0.002595183	yes	--	hypothetical protein TOPH_05587 [Tolypocladium ophioglossoides CBS 100239]	-	-	-	-	-	-	-
Unigene0007843	0	37.66666667	0	0	0	0	3.3591	2.0564	0.001	1.805166667	10.81791633	0.00122379	0.038843435	yes	AtMg01060	--	-	-	-	-	-	-	-
Unigene0007851	376	45.33333333	9.1773	17.0197	12.1	1.1365	0.8442	2.1219	12.76566667	1.367533333	-3.222620978	3.65E-05	0.003573342	yes	--	hypothetical protein NECHADRAFT_52109 [Nectria haematococca mpVI 77-13-4]	-	-	-	-	-	-	-
Unigene0007855	10.66666667	222	0.4781	0.0926	0.289	8.2571	3.2155	4.3242	0.286566667	5.2656	4.199655221	1.69E-05	0.0020444	yes	--	aldo/keto reductase family proteins [Moesziomyces antarcticus T-34]	-	-	-	-	-	-	-
Unigene0007885	205	1588	2.5901	3.2972	1.7335	5.9156	22.6866	21.2583	2.540266667	16.62016667	2.709882991	9.60E-06	0.001332433	yes	LAC12	transmembrane transporter [Ascochyta rabiei]	-	-	-	-	-	GO:0005215//transporter activity	GO:0044763//single-organism cellular process;GO:0009987//cellular process;GO:0044699//single-organism process
Unigene0007894	692.6666667	1991.333333	5.5163	3.5049	5.7395	11.8606	11.4412	12.925	4.920233333	12.0756	1.295296234	0.001598468	0.046143863	yes	cel61a	Glycoside hydrolase family 61 [Macrophomina phaseolina MS6]	-	-	-	-	-	-	-
Unigene0007920	0	54	0	0	0	0	3.7005	4.4523	0.001	2.7176	11.40811741	0.000528788	0.022092513	yes	cspC	Peptidoglycan synthase FtsI [Beauveria bassiana D1-5]	-	-	-	-	-	-	-
Unigene0007929	394	4762	6.8061	7.2232	0.2539	8.048	83.6143	54.544	4.761066667	48.73543333	3.355614337	0.000270823	0.013888418	yes	stcF	toxin biosynthesis cytochrome P450 monooxygenase [Aspergillus oryzae RIB40]	-	-	-	-	-	GO:0003824//catalytic activity;GO:0046872//metal ion binding;GO:0043167//ion binding;GO:0016491//oxidoreductase activity;GO:0043169//cation binding;GO:0005488//binding	-
Unigene0007933	36	680.6666667	0.5556	0.7872	0.4535	4.8912	20.2936	2.8703	0.598766667	9.3517	3.965162835	9.90E-06	0.001334842	yes	blaSE	glutamyl endopeptidase precursor [Colletotrichum gloeosporioides Nara gc5]	-	-	-	-	-	-	-
Unigene0007972	0	67	0	0	0	0	8.7691	5.5873	0.001	4.785466667	12.2244439	0.000279757	0.014290559	yes	ycf2-A	--	-	-	-	-	-	-	-
Unigene0007989	42	300	1.2188	1.1956	2.4041	8.5076	12.6387	7.4416	1.606166667	9.5293	2.568748637	0.000991518	0.033765841	yes	--	RutC family protein in vnfA 5'region [Madurella mycetomatis]	-	-	-	-	-	-	-
Unigene0007994	0	52	0	0	0	0	4.5537	3.3556	0.001	2.636433333	11.3643718	0.000584461	0.023884384	yes	hpf	--	-	-	-	-	-	-	-
Unigene0008002	0	38	0	0	0	0	2.4974	3.1001	0.001	1.865833333	10.86560441	0.001103061	0.036152211	yes	rps11	translational machinery component [Mortierella elongata AG-77]	Genetic Information Processing	Translation	ko03010//Ribosome	K02955	-	-	-
Unigene0008096	26400	14857	104.5062	77.7031	89.6763	41.6933	45.8343	43.8935	90.62853333	43.80703333	-1.048802821	0.001591535	0.046116248	yes	FAS1	Fatty acid synthase subunit beta [Pestalotiopsis fici W106-1]	Metabolism	Lipid metabolism;Global and Overview	ko01100//Metabolic pathways;ko01212//Fatty acid metabolism;ko00061//Fatty acid biosynthesis	K00668	GO:0005737//cytoplasm;GO:0044464//cell part;GO:0044424//intracellular part;GO:0043228//non-membrane-bounded organelle;GO:0005622//intracellular;GO:0043229//intracellular organelle;GO:0043232//intracellular non-membrane-bounded organelle;GO:0005623//cell;GO:0044444//cytoplasmic part;GO:0032991//macromolecular complex;GO:0043234//protein complex;GO:0043231//intracellular membrane-bounded organelle;…	GO:0016746//transferase activity, transferring acyl groups;GO:0004312//fatty acid synthase activity;GO:0016836//hydro-lyase activity;GO:0016740//transferase activity;GO:0016747//transferase activity, transferring acyl groups other than amino-acyl groups;GO:0016829//lyase activity;GO:0003824//catalytic activity;GO:0016835//carbon-oxygen lyase activity	GO:0044237//cellular metabolic process;GO:0009987//cellular process;GO:0044710//single-organism metabolic process;GO:0032787//monocarboxylic acid metabolic process;GO:0001676//long-chain fatty acid metabolic process;GO:0071704//organic substance metabolic process;GO:0019752//carboxylic acid metabolic process;GO:0006629//lipid metabolic process;GO:0044699//single-organism process;GO:0044763//singl…
Unigene0008124	7034.666667	2642.666667	46.8619	110.2386	98.1107	38.2952	22.5025	25.7132	85.0704	28.83696667	-1.560737821	5.96E-05	0.004904409	yes	--	dioxygenase [Pestalotiopsis fici W106-1]	-	-	-	-	-	GO:0016491//oxidoreductase activity;GO:0003824//catalytic activity	GO:0044699//single-organism process;GO:0008152//metabolic process;GO:0044710//single-organism metabolic process
Unigene0008130	17	458.6666667	0.4326	0.1821	0.1299	0.5253	10.947	4.4711	0.2482	5.314466667	4.420349897	5.44E-05	0.004591383	yes	TGFBI	beta-ig-h3 fasciclin [Colletotrichum incanum]	-	-	-	-	-	-	-
Unigene0008186	469.6666667	1715.666667	2.8774	2.5664	3.762	7.0026	12.4059	8.626	3.0686	9.344833333	1.606588334	0.000408006	0.018526033	yes	Ankrd42	Ankyrin-3 [Talaromyces marneffei PM1]	-	-	-	-	-	-	-
Unigene0008211	3.333333333	92	0.092	0.0535	0	0.432	1.765	1.2036	0.0485	1.133533333	4.546698259	0.000368858	0.017413583	yes	--	hypothetical protein DHEL01_00620 [Diaporthe helianthi]	-	-	-	-	-	-	-
Unigene0008239	929.3333333	7973.333333	5.6889	1.4143	6.3918	21.806	52.6881	17.4877	4.498333333	30.6606	2.768923453	6.98E-07	0.000165859	yes	CDR1	multidrug resistance protein CDR1 [Verticillium dahliae VdLs.17]	-	-	-	-	GO:0044425//membrane part;GO:0031224//intrinsic component of membrane;GO:0016020//membrane	GO:0005488//binding;GO:0097367//carbohydrate derivative binding;GO:0016462//pyrophosphatase activity;GO:0022804//active transmembrane transporter activity;GO:0032549//ribonucleoside binding;GO:0015399//primary active transmembrane transporter activity;GO:0003824//catalytic activity;GO:0016818//hydrolase activity, acting on acid anhydrides, in phosphorus-containing anhydrides;GO:0001882//nucleosid…	GO:0044699//single-organism process;GO:0044763//single-organism cellular process;GO:0009987//cellular process;GO:0051234//establishment of localization;GO:0051179//localization
Unigene0008246	1713	4444.333333	16.0546	13.4098	18.9827	24.5266	37.737	43.367	16.14903333	35.2102	1.124545613	0.001286474	0.039960142	yes	bcsl1b	mitochondrial chaperone BCS1 [Colletotrichum tofieldiae]	-	-	-	-	-	GO:0001883//purine nucleoside binding;GO:0036094//small molecule binding;GO:0001882//nucleoside binding;GO:0032549//ribonucleoside binding;GO:0032550//purine ribonucleoside binding;GO:1901363//heterocyclic compound binding;GO:0097159//organic cyclic compound binding;GO:0005488//binding;GO:0097367//carbohydrate derivative binding	-
Unigene0008247	2354.666667	862	30.6247	47.3253	24.9086	11.9905	11.0846	10.6128	34.2862	11.2293	-1.610360019	4.75E-05	0.004230621	yes	--	hypothetical protein PFICI_01409 [Pestalotiopsis fici W106-1]	-	-	-	-	-	-	-
Unigene0008289	2603.666667	954.6666667	14.6673	13.7842	48.3761	10.4817	5.8285	7.7291	25.6092	8.0131	-1.676229799	0.000795192	0.029541818	yes	QDR3	multidrug transporter of the major facilitator superfamily [Magnaporthe oryzae Y34]	-	-	-	-	GO:0016020//membrane;GO:0044425//membrane part;GO:0031224//intrinsic component of membrane	GO:0022891//substrate-specific transmembrane transporter activity;GO:0022857//transmembrane transporter activity;GO:0022892//substrate-specific transporter activity;GO:0005215//transporter activity	GO:0009987//cellular process;GO:0051234//establishment of localization;GO:0022414//reproductive process;GO:0071702//organic substance transport;GO:0044699//single-organism process;GO:0065008//regulation of biological quality;GO:0015846//polyamine transport;GO:0003006//developmental process involved in reproduction;GO:0042592//homeostatic process;GO:0042493//response to drug;GO:0015893//drug trans…
Unigene0008361	735.3333333	18593.33333	14.6946	10.9179	20.0683	38.3159	772.8173	68.7252	15.22693333	293.2861333	4.267611541	1.06E-06	0.000228294	yes	--	hypothetical protein FOXG_22356 [Fusarium oxysporum f. sp. lycopersici 4287]	-	-	-	-	-	-	-
Unigene0008409	3080.666667	1099.666667	27.0828	30.2363	11.1298	5.4075	7.2417	8.8773	22.8163	7.1755	-1.668913587	9.07E-05	0.006515357	yes	rds1	ferritin-like domain-domain-containing protein [Microdochium bolleyi]	-	-	-	-	-	-	-
Unigene0008463	1.333333333	75.66666667	0.0548	0.0478	0	0.1655	2.1311	2.6785	0.0342	1.658366667	5.599622888	0.000244132	0.012821334	yes	het-S	kinesin light chain [Arthroderma otae CBS 113480]	-	-	-	-	-	-	-
Unigene0008475	9074	3374.666667	47.2486	78.2273	23.8578	12.9374	17.6274	18.9088	49.7779	16.4912	-1.593808986	0.000142407	0.008702108	yes	--	integral membrane protein [Colletotrichum tofieldiae]	-	-	-	-	-	-	-
Unigene0008509	52363.66667	20540	625.3402	926.8839	691.1406	457.1406	137.4644	228.0296	747.7882333	274.2115333	-1.447340518	0.000900608	0.032178285	yes	--	related to gEgh 16 protein [Phialocephala subalpina]	-	-	-	-	-	-	-
Unigene0008572	4394	134.3333333	36.9471	55.3084	1.6915	0.638	0.601	1.4011	31.31566667	0.880033333	-5.153182612	8.22E-09	4.94E-06	yes	fet4	Low affinity iron permease, Fet4 [Sporothrix insectorum RCEF 264]	-	-	-	-	-	-	-
Unigene0008611	0	37.33333333	0	0	0	0.087	3.8143	3.7557	0.001	2.552333333	11.31760104	0.000424381	0.01894071	yes	rps3	--	-	-	-	-	-	-	-
Unigene0008661	40	377.6666667	0.6712	0.2487	1.1505	3.7989	8.2145	3.5448	0.690133333	5.186066667	2.90969373	0.000629831	0.025034352	yes	--	secreted hydrolase [Colletotrichum gloeosporioides Nara gc5]	-	-	-	-	-	GO:0016787//hydrolase activity;GO:0003824//catalytic activity	GO:0008152//metabolic process
Unigene0008669	0.666666667	205.3333333	0	0.1369	0	0	20.648	17.301	0.045633333	12.64966667	8.114795613	9.00E-05	0.006515357	yes	--	--	-	-	-	-	-	-	-
Unigene0008708	0	58	0	0	0	0	3.4835	4.075	0.001	2.5195	11.29892174	0.000412613	0.018559956	yes	ndhH	NADH dehydrogenase subunit 7, partial (mitochondrion) [Pythium ultimum var. sporangiiferum] [Pythium ultimum]	Metabolism	Global and Overview;Energy metabolism	ko01100//Metabolic pathways;ko00190//Oxidative phosphorylation	K03935	-	-	-
Unigene0008756	0	43	0	0	0	0	2.7268	3.5033	0.001	2.0767	11.0200771	0.000883831	0.031665363	yes	ndhC	YALI0F06050p [Yarrowia lipolytica]	Metabolism	Energy metabolism;Global and Overview	ko01100//Metabolic pathways;ko00190//Oxidative phosphorylation	K03940	-	GO:0005488//binding;GO:0003824//catalytic activity;GO:0016491//oxidoreductase activity	-
Unigene0008767	0	73.33333333	0	0	0	0	4.3932	5.2785	0.001	3.2239	11.65459128	0.00019783	0.011055627	yes	--	--	-	-	-	-	-	-	-
Unigene0008768	0	56	0	0	0	0	4.852	4.9278	0.001	3.259933333	11.67062675	0.000467057	0.020157444	yes	cspA	Peptidoglycan synthase FtsI [Beauveria bassiana D1-5]	-	-	-	-	-	-	-
Unigene0008796	19.66666667	204.3333333	1.0092	0.385	0.4462	2.1259	8.9327	4.3973	0.613466667	5.151966667	3.070066398	0.001130319	0.036860794	yes	pi	Papain inhibitor [Tolypocladium ophioglossoides CBS 100239]	-	-	-	-	-	-	-
Unigene0008801	17262.66667	7093	170.5749	251.629	123.7092	68.4	59.7597	72.9978	181.9710333	67.0525	-1.440345788	6.70E-05	0.005303144	yes	TOS1	TOS1 protein [Verticillium dahliae VdLs.17]	-	-	-	-	-	-	-
Unigene0008810	2055	399	47.5229	86.7659	65.158	30.4922	3.2356	4.6236	66.48226667	12.7838	-2.378652828	0.000800306	0.029563829	yes	--	--	-	-	-	-	-	-	-
Unigene0008827	5192	815.3333333	111.7432	120.5271	70.4219	25.8969	3.6841	15.654	100.8974	15.07833333	-2.742340123	7.61E-07	0.000177813	yes	COL6A5	--	-	-	-	-	-	-	-
Unigene0008847	0	36	0	0	0	0	2.7749	2.4801	0.001	1.751666667	10.77451255	0.001256568	0.03921753	yes	--	--	-	-	-	-	-	-	-
Unigene0008850	5.333333333	150.3333333	0.1654	0.1082	0.045	0.5202	4.5282	2.2964	0.1062	2.448266667	4.526905035	0.000124603	0.00798743	yes	guaAA	gmp synthase [Colletotrichum gloeosporioides Nara gc5]	-	-	-	-	-	-	-
Unigene0008880	0	32	0	0	0	0	2.2818	3.142	0.001	1.807933333	10.82012576	0.001655182	0.047156463	yes	rplO	50S ribosomal protein L15 [Valsa mali]	Genetic Information Processing	Translation	ko03010//Ribosome	K02876	-	-	-
Unigene0008885	0	17	0	0	0	0.2192	1.262	0.7277	0.001	0.7363	9.524149891	0.001614601	0.046404705	yes	--	--	-	-	-	-	-	-	-
Unigene0008888	0	114.3333333	0	0	0	0	8.0695	8.3568	0.001	5.475433333	12.41875743	5.68E-05	0.00470255	yes	ycf2-A	--	-	-	-	-	-	-	-
Unigene0008890	3249.333333	11523.66667	24.6697	15.399	22.0859	51.9439	72.3512	61.5043	20.7182	61.93313333	1.57981277	4.93E-06	0.000825143	yes	MTP7	1-aminocyclopropane-1-carboxylate oxidase 1 [Colletotrichum chlorophyti]	-	-	-	-	-	GO:0003824//catalytic activity;GO:0016491//oxidoreductase activity;GO:0016705//oxidoreductase activity, acting on paired donors, with incorporation or reduction of molecular oxygen	GO:0044710//single-organism metabolic process;GO:0008152//metabolic process;GO:0044699//single-organism process
Unigene0008922	41.33333333	572	1.2395	0.2217	0.5188	3.8692	12.9804	5.0551	0.66	7.301566667	3.467668121	7.60E-05	0.005708625	yes	APO1	peroxidase [Aspergillus luchuensis]	-	-	-	-	-	-	-
Unigene0008956	0	704	0	0	0	0	76.4131	70.4644	0.001	48.95916667	15.57929138	2.81E-07	8.15E-05	yes	--	--	-	-	-	-	-	-	-
Unigene0008972	30	363.6666667	0.8451	0.1842	0.3284	3.902	5.2329	4.6619	0.452566667	4.598933333	3.345097051	7.68E-05	0.005708625	yes	--	MFS gliotoxin efflux transporter glia, partial [Lepidopterella palustris CBS 459.81]	-	-	-	-	-	-	-
Unigene0009008	39	1159.666667	0.1537	0.1422	0.0546	0.1389	7.4979	0.6208	0.116833333	2.752533333	4.558236186	0.000118626	0.007756365	yes	lovF	similar to polyketide synthase [Leptosphaeria maculans JN3]	-	-	-	-	-	GO:0046872//metal ion binding;GO:0043167//ion binding;GO:0043169//cation binding;GO:0005488//binding;GO:0003824//catalytic activity;GO:0046914//transition metal ion binding	GO:0044699//single-organism process;GO:0008152//metabolic process;GO:0044710//single-organism metabolic process
Unigene0009010	4754	1148.666667	62.9236	63.4207	17.0039	10.6513	8.0941	12.6385	47.78273333	10.4613	-2.19142724	2.44E-06	0.000455513	yes	--	--	-	-	-	-	-	-	-
Unigene0009063	2201.333333	241.6666667	17.5172	24.7749	5.0869	3.5851	0.3264	1.2988	15.793	1.736766667	-3.184809401	3.04E-05	0.003131856	yes	AOC1	related to peroxisomal amine oxidase (copper-containing) [Fusarium mangiferae]	Metabolism	Metabolism of other amino acids;Amino acid metabolism;Global and Overview	ko01100//Metabolic pathways;ko01110//Biosynthesis of secondary metabolites;ko00260//Glycine, serine and threonine metabolism;ko00350//Tyrosine metabolism;ko00360//Phenylalanine metabolism;ko00410//beta-Alanine metabolism	K00276	-	-	-
Unigene0009064	60	479.3333333	0.4685	0.3692	0.1352	0.7384	3.084	2.7196	0.3243	2.180666667	2.74936833	0.00100844	0.034252923	yes	ANKRD50	Ankyrin repeat domain-containing protein 50, partial [Madurella mycetomatis]	-	-	-	-	-	-	-
Unigene0009076	2061	9196.666667	13.5973	11.9084	7.0985	30.7092	59.6494	33.7217	10.86806667	41.3601	1.928144353	6.82E-07	0.000165207	yes	PYRR	Pc16g08100 [Penicillium rubens Wisconsin 54-1255]	-	-	-	-	-	-	-
Unigene0009156	288.6666667	35.66666667	8.894	7.9441	5.9608	1.0913	0.7701	0.6566	7.599633333	0.839333333	-3.178614031	4.16E-05	0.003915957	yes	--	--	-	-	-	-	-	-	-
Unigene0009162	518	80.66666667	3.1122	6.6895	5.7499	0.5202	0.8577	0.6993	5.183866667	0.6924	-2.904350982	4.11E-05	0.003896396	yes	--	hypothetical protein CSUB01_00471 [Colletotrichum sublineola]	-	-	-	-	-	-	-
Unigene0009171	3923.666667	2115.666667	35.5185	41.9598	66.9589	22.3603	21.6139	22.654	48.14573333	22.2094	-1.116237534	0.001360292	0.041659335	yes	HNM1	Choline transport protein [Tolypocladium ophioglossoides CBS 100239]	-	-	-	-	GO:0031224//intrinsic component of membrane;GO:0044425//membrane part;GO:0016020//membrane	GO:0005342//organic acid transmembrane transporter activity;GO:0046943//carboxylic acid transmembrane transporter activity;GO:0022857//transmembrane transporter activity;GO:0005215//transporter activity;GO:0008514//organic anion transmembrane transporter activity;GO:0008509//anion transmembrane transporter activity;GO:0015075//ion transmembrane transporter activity;GO:0022892//substrate-specific …	GO:0044763//single-organism cellular process;GO:0044765//single-organism transport;GO:0051179//localization;GO:0015849//organic acid transport;GO:0009987//cellular process;GO:0006811//ion transport;GO:0071702//organic substance transport;GO:1902578//single-organism localization;GO:0015711//organic anion transport;GO:0051234//establishment of localization;GO:0006810//transport;GO:0044699//single-o…
Unigene0009173	2.666666667	71.33333333	0.1952	0	0.0708	0.6875	2.213	2.7712	0.088666667	1.890566667	4.414283074	0.000974547	0.033361644	yes	--	--	-	-	-	-	-	-	-
Unigene0009181	29.33333333	332	0.3055	0.2977	0.1565	1.0397	3.5391	2.6559	0.253233333	2.411566667	3.251431468	0.000114384	0.007631617	yes	--	Similar to LIM domain kinase 1; acc. no. Q8IR79 [Pyronema omphalodes CBS 100304]	-	-	-	-	-	-	-
Unigene0009185	13048.33333	4811	113.5265	204.2	61.6889	34.7486	47.1206	43.0169	126.4718	41.6287	-1.603165325	0.000121081	0.007838473	yes	--	malate dehydrogenase [Colletotrichum orchidophilum]	-	-	-	-	-	-	-
Unigene0009229	2249	724	23.233	16.166	25.0016	6.8554	6.8708	4.0383	21.46686667	5.9215	-1.858077046	5.13E-06	0.000839069	yes	ELOVL3	GNS1/SUR4 membrane protein [Purpureocillium lilacinum]	-	-	-	-	GO:0016020//membrane	-	GO:0019752//carboxylic acid metabolic process;GO:0044281//small molecule metabolic process;GO:0008152//metabolic process;GO:0006629//lipid metabolic process;GO:0032787//monocarboxylic acid metabolic process;GO:0044255//cellular lipid metabolic process;GO:0044710//single-organism metabolic process;GO:0006631//fatty acid metabolic process;GO:0044238//primary metabolic process;GO:0044237//cellular m…
Unigene0009235	8512	2064	35.9317	64.606	65.9329	20.94	6.8158	9.5504	55.4902	12.4354	-2.157780088	1.06E-06	0.000228294	yes	NIA	Nitrate reductase [NADPH] [Pestalotiopsis fici W106-1]	Metabolism	Energy metabolism;Global and Overview	ko01120//Microbial metabolism in diverse environments;ko00910//Nitrogen metabolism	K10534	-	GO:0005488//binding;GO:1901363//heterocyclic compound binding;GO:0016491//oxidoreductase activity;GO:0050662//coenzyme binding;GO:0016661//oxidoreductase activity, acting on other nitrogenous compounds as donors;GO:0043167//ion binding;GO:0048037//cofactor binding;GO:0003824//catalytic activity;GO:0043169//cation binding;GO:1901265//nucleoside phosphate binding;GO:0036094//small molecule binding;…	GO:0044237//cellular metabolic process;GO:0006807//nitrogen compound metabolic process;GO:0044699//single-organism process;GO:0044281//small molecule metabolic process;GO:0009987//cellular process;GO:0043436//oxoacid metabolic process;GO:0006082//organic acid metabolic process;GO:0044710//single-organism metabolic process;GO:0071704//organic substance metabolic process;GO:0042126//nitrate metabol…
Unigene0009294	27	247.3333333	0.5838	0.4823	0.117	2.396	4.6963	2.2834	0.394366667	3.125233333	2.986354387	0.000923716	0.032384535	yes	--	Ammonium transporter 1 [Neonectria ditissima]	-	-	-	-	-	-	-
Unigene0009316	1542.333333	5230	12.2254	10.6836	7.7331	28.9006	31.9659	29.7281	10.21403333	30.1982	1.563909886	2.92E-06	0.00051519	yes	blaSE	Glutamyl endopeptidase-like protein [Acremonium chrysogenum ATCC 11550]	-	-	-	-	-	-	-
Unigene0009325	17.33333333	263	0.1429	0.3489	0.2177	0.9922	5.1054	2.8877	0.2365	2.9951	3.662692084	0.00011164	0.007525366	yes	CYP51	cytochrome P450 [Microdochium bolleyi]	Metabolism	Global and Overview;Lipid metabolism	ko01100//Metabolic pathways;ko01110//Biosynthesis of secondary metabolites;ko01130//Biosynthesis of antibiotics;ko00100//Steroid biosynthesis	K05917	-	GO:0005488//binding;GO:0016491//oxidoreductase activity;GO:0003824//catalytic activity	-
Unigene0009330	3446.333333	1164	83.6659	91.6057	23.4376	28.1146	15.6245	18.5085	66.2364	20.7492	-1.67456855	0.000463406	0.02010966	yes	--	--	-	-	-	-	-	-	-
Unigene0009346	2.666666667	200.3333333	0.042	0.1099	0	0.1901	6.4967	3.1207	0.050633333	3.269166667	6.012691655	5.16E-05	0.004431852	yes	SERAC1	SesB [Aspergillus niger]	-	-	-	-	-	-	-
Unigene0009373	91.33333333	1129.666667	2.2141	1.8738	0.1063	3.833	28.897	10.6027	1.398066667	14.44423333	3.368988569	0.00068963	0.026717509	yes	pgxB	glycosyl hydrolase family 28 [Colletotrichum incanum]	Metabolism	Global and Overview;Carbohydrate metabolism	ko01100//Metabolic pathways;ko00500//Starch and sucrose metabolism;ko00040//Pentose and glucuronate interconversions	K01213	-	GO:0016787//hydrolase activity;GO:0003824//catalytic activity	GO:0008152//metabolic process;GO:0044238//primary metabolic process
Unigene0009381	7452.666667	2632.333333	56.8441	92.0019	48.7911	29.7716	14.2117	20.5199	65.87903333	21.50106667	-1.615411152	2.57E-05	0.002775639	yes	--	heterokaryon incompatibility protein-domain-containing protein [Microdochium bolleyi]	-	-	-	-	-	-	-
Unigene0009393	6530	19160.66667	74.082	54.226	77.4515	93.225	230.3581	173.5046	68.5865	165.6959	1.272541363	0.000939326	0.032496192	yes	otaA	Ornithine aminotransferase [Pestalotiopsis fici W106-1]	Metabolism	Global and Overview;Amino acid metabolism	ko01100//Metabolic pathways;ko01110//Biosynthesis of secondary metabolites;ko01130//Biosynthesis of antibiotics;ko00330//Arginine and proline metabolism	K00819	GO:0043226//organelle;GO:0044424//intracellular part;GO:0005622//intracellular;GO:0043229//intracellular organelle;GO:0043227//membrane-bounded organelle;GO:0044444//cytoplasmic part;GO:0005737//cytoplasm;GO:0044464//cell part;GO:0005623//cell;GO:0043231//intracellular membrane-bounded organelle	GO:0043167//ion binding;GO:0016769//transferase activity, transferring nitrogenous groups;GO:0003824//catalytic activity;GO:0005488//binding;GO:0016740//transferase activity;GO:0008483//transaminase activity;GO:0043168//anion binding	GO:0044763//single-organism cellular process;GO:0044712//single-organism catabolic process;GO:0016054//organic acid catabolic process;GO:1901565//organonitrogen compound catabolic process;GO:0044281//small molecule metabolic process;GO:0006525//arginine metabolic process;GO:0006807//nitrogen compound metabolic process;GO:0044238//primary metabolic process;GO:0046395//carboxylic acid catabolic pro…
Unigene0009396	8.333333333	201.6666667	0.0217	0.1229	0.118	0.131	4.1989	0.6792	0.087533333	1.6697	4.253612592	0.001098015	0.036077232	yes	--	hypothetical protein CONLIGDRAFT_650193 [Coniochaeta ligniaria NRRL 30616]	-	-	-	-	-	-	-
Unigene0009408	11.33333333	208.6666667	0.2332	0.2373	0.1692	0.8995	5.6069	3.1482	0.213233333	3.2182	3.9157491	9.06E-05	0.006515357	yes	--	Dehydrogenase/reductase SDR family member on chromosome X [Talaromyces marneffei PM1]	-	-	-	-	-	-	-
Unigene0009420	6226	2104.666667	111.6436	151.5965	182.7348	60.4271	26.7603	47.936	148.6583	45.04113333	-1.722684981	5.84E-06	0.000888048	yes	YER010C	RraA-like protein [Neurospora tetrasperma FGSC 2509]	-	-	-	-	-	GO:0003824//catalytic activity;GO:0016829//lyase activity;GO:0016830//carbon-carbon lyase activity;GO:0016833//oxo-acid-lyase activity	GO:1901361//organic cyclic compound catabolic process;GO:0044248//cellular catabolic process;GO:1901615//organic hydroxy compound metabolic process;GO:0009712//catechol-containing compound metabolic process;GO:0008152//metabolic process;GO:1901575//organic substance catabolic process;GO:1901616//organic hydroxy compound catabolic process;GO:0009056//catabolic process;GO:0018958//phenol-containing…
Unigene0009439	9.333333333	235.6666667	0.1711	0.1119	0	0.2583	3.9326	1.7056	0.094333333	1.9655	4.380984906	0.000778039	0.029069759	yes	--	Formylmethionine deformylase-like protein, partial [Metarhizium majus ARSEF 297]	-	-	-	-	-	-	-
Unigene0009444	0	36.66666667	0	0	0	0	1.3841	1.925	0.001	1.103033333	10.10726067	0.001190126	0.038239013	yes	rpsH	ribosomal protein S8 [Phytophthora phaseoli]	Genetic Information Processing	Translation	ko03010//Ribosome	K02954	-	-	-
Unigene0009452	175.6666667	1152.333333	3.5182	1.1569	6.2572	11.6106	30.5303	14.2847	3.6441	18.80853333	2.367752899	0.000766638	0.028810004	yes	fabG	2-(R)-hydroxypropyl-CoM dehydrogenase [Magnaporthe oryzae 70-15]	-	-	-	-	-	-	-
Unigene0009471	391	2122	4.139	4.204	9.1862	17.1951	37.0088	23.2372	5.843066667	25.8137	2.14333929	1.86E-05	0.002192198	yes	--	--	-	-	-	-	-	-	-
Unigene0009508	350	2163.333333	3.175	2.7979	5.918	11.3848	33.5062	14.1291	3.963633333	19.67336667	2.311348451	1.67E-05	0.002036536	yes	--	FAD-binding oxidoreductase [Talaromyces cellulolyticus]	-	-	-	-	-	-	-
Unigene0009521	1221.333333	333	27.578	43.2587	28.2052	8.0977	7.0455	8.8816	33.01396667	8.008266667	-2.04351457	4.45E-05	0.004071042	yes	--	--	-	-	-	-	-	-	-
Unigene0009625	220.6666667	971.6666667	3.7348	3.2832	2.8651	9.6716	15.855	11.5149	3.294366667	12.34716667	1.906106978	0.000825423	0.030202994	yes	cpaO	flavin-containing superfamily amine oxidase-like protein [Lepidopterella palustris CBS 459.81]	-	-	-	-	-	-	-
Unigene0009678	4	231.6666667	0.0184	0.0321	0.0601	0.2224	3.7505	0.9687	0.036866667	1.6472	5.481554945	1.13E-05	0.001477672	yes	het-6	Heterokaryon incompatibility protein 6, OR allele [Fusarium oxysporum f. sp. cubense race 1]	-	-	-	-	-	-	-
Unigene0009701	0	49.33333333	0	0	0	0	2.6775	3.3332	0.001	2.003566667	10.9683548	0.00063477	0.02505751	yes	atpH	--	-	-	-	-	-	-	-
Unigene0009734	0	31	0	0	0	0	2.7998	2.4663	0.001	1.755366667	10.7775567	0.001793979	0.049961152	yes	--	--	-	-	-	-	-	-	-
Unigene0009744	0	33.66666667	0	0	0	0	2.3348	3.3792	0.001	1.904666667	10.89532282	0.001472402	0.044004628	yes	--	--	-	-	-	-	-	-	-
Unigene0009770	0	85.66666667	0	0	0	0	7.1042	5.3084	0.001	4.137533333	12.01455522	0.000137363	0.00855378	yes	ycf2-A	--	-	-	-	-	-	-	-
Unigene0009784	0	34	0	0	0	0	2.5558	3.0885	0.001	1.881433333	10.87761645	0.001441373	0.043330663	yes	psbB	--	-	-	-	-	-	-	-
Unigene0009789	0	191.6666667	0	0	0	0	10.0536	11.67	0.001	7.2412	12.82201308	1.17E-05	0.001512643	yes	ycf2-A	--	-	-	-	-	-	-	-
Unigene0009790	0	42.66666667	0	0	0	0	4.5056	3.0202	0.001	2.5086	11.29266673	0.000938134	0.032496192	yes	raiA	--	-	-	-	-	-	-	-
Unigene0009804	0	59.33333333	0	0	0	0	4.1459	4.4282	0.001	2.858033333	11.48080703	0.000380688	0.017779471	yes	oprF	--	-	-	-	-	-	-	-
Unigene0009820	0	39.66666667	0	0	0	0	2.6879	2.4947	0.001	1.727533333	10.75449783	0.001045225	0.034896254	yes	rpl32	--	-	-	-	-	-	-	-
Unigene0009846	0	49.33333333	0	0	0	0	2.9726	3.9071	0.001	2.293233333	11.16316744	0.000635584	0.02505751	yes	rpoC2	--	-	-	-	-	-	-	-
Unigene0009853	0	42	0	0	0	0	2.9081	2.861	0.001	1.923033333	10.90916805	0.000934756	0.032496192	yes	atpA	LAMI_0A07184g1_1 [Lachancea mirantina]	Metabolism	Energy metabolism;Global and Overview	ko01100//Metabolic pathways;ko00190//Oxidative phosphorylation	K02132	-	GO:0003824//catalytic activity;GO:0022857//transmembrane transporter activity;GO:0016817//hydrolase activity, acting on acid anhydrides;GO:0016820//hydrolase activity, acting on acid anhydrides, catalyzing transmembrane movement of substances;GO:0005215//transporter activity;GO:0016787//hydrolase activity	GO:0034641//cellular nitrogen compound metabolic process;GO:0006818//hydrogen transport;GO:0044763//single-organism cellular process;GO:0044710//single-organism metabolic process;GO:0009205//purine ribonucleoside triphosphate metabolic process;GO:0072521//purine-containing compound metabolic process;GO:0046483//heterocycle metabolic process;GO:0006812//cation transport;GO:0051179//localization;GO…
Unigene0009864	1325.333333	3872	18.8347	19.3606	13.4261	40.6023	45.6498	45.5079	17.20713333	43.92	1.351871286	6.44E-05	0.005135992	yes	--	--	-	-	-	-	-	-	-
Unigene0009875	2879	1310.666667	25.6429	33.3388	30.6192	14.7815	10.9795	10.4429	29.86696667	12.06796667	-1.307368106	0.000204445	0.011328501	yes	mug137	BAR-domain-containing protein [Neurospora tetrasperma FGSC 2509]	-	-	-	-	-	-	-
Unigene0009888	0	295.3333333	0	0	0	0	27.0397	24.8632	0.001	17.30096667	14.07856503	2.81E-06	0.000503866	yes	--	--	-	-	-	-	-	-	-
Unigene0009929	460.6666667	3278	5.493	4.5992	6.5189	16.4095	48.8278	31.396	5.537033333	32.2111	2.540372817	2.40E-08	1.12E-05	yes	--	matrix metalloproteinase-11 [Cladophialophora carrionii]	-	-	-	-	-	-	-
Unigene0009930	907.3333333	5835	5.1253	3.8599	3.874	5.7433	39.6006	21.397	4.2864	22.24696667	2.375770249	9.68E-06	0.001332433	yes	mtr	aromatic and neutral aliphatic amino acid permease [Verticillium alfalfae VaMs.102]	-	-	-	-	GO:0031224//intrinsic component of membrane;GO:0044425//membrane part;GO:0016020//membrane	-	-
Unigene0009938	9773.333333	1542	142.3188	239.4595	4.3908	15.7756	16.1605	24.3125	128.7230333	18.74953333	-2.779343635	0.000819361	0.030097719	yes	SPCC1494.01	related to gibberellin 20-oxidase [Phialocephala subalpina]	-	-	-	-	-	GO:0016705//oxidoreductase activity, acting on paired donors, with incorporation or reduction of molecular oxygen;GO:0043167//ion binding;GO:0043169//cation binding;GO:0005488//binding;GO:0016491//oxidoreductase activity;GO:0003824//catalytic activity	GO:0008152//metabolic process;GO:0044699//single-organism process;GO:0044710//single-organism metabolic process
Unigene0009970	1153	3553.666667	9.8898	11.9656	6.3686	12.2133	37.0707	24.2746	9.408	24.51953333	1.381971556	0.001559479	0.045538729	yes	--	--	-	-	-	-	-	-	-
Unigene0009971	779.3333333	124.6666667	4.77	9.0822	5.9904	0.8281	0.8267	1.1527	6.6142	0.935833333	-2.821243148	1.22E-05	0.001549472	yes	--	Pc21g22250 [Penicillium rubens Wisconsin 54-1255]	-	-	-	-	-	-	-
Unigene0009980	1757.666667	777	35.7036	54.7374	28.5107	16.891	14.1899	16.1491	39.65056667	15.74333333	-1.33260045	0.001593985	0.046116248	yes	--	hypothetical protein NECHADRAFT_88272 [Nectria haematococca mpVI 77-13-4]	-	-	-	-	-	-	-
Unigene0009997	381.3333333	3067.333333	8.8194	2.6162	9.7759	52.7109	51.0581	38.9291	7.0705	47.56603333	2.750047574	3.58E-08	1.51E-05	yes	--	--	-	-	-	-	-	-	-
Unigene0010013	5599	1470	24.461	55.4816	11.7215	9.7889	3.4618	9.6811	30.5547	7.643933333	-1.999007215	0.000191617	0.01077559	yes	apt	phosphoribosyl transferase domain protein [Glonium stellatum]	-	-	-	-	-	GO:0016614//oxidoreductase activity, acting on CH-OH group of donors;GO:0003824//catalytic activity;GO:0016491//oxidoreductase activity;GO:0016740//transferase activity	GO:0044238//primary metabolic process;GO:0071704//organic substance metabolic process;GO:0044281//small molecule metabolic process;GO:0044699//single-organism process;GO:1901360//organic cyclic compound metabolic process;GO:0009987//cellular process;GO:0008152//metabolic process;GO:0044710//single-organism metabolic process;GO:0044237//cellular metabolic process
Unigene0010042	1333.666667	203.3333333	26.9054	46.3276	22.3843	3.1119	4.435	5.2698	31.87243333	4.272233333	-2.899246818	1.55E-07	5.16E-05	yes	--	hypothetical protein CONLIGDRAFT_709715 [Coniochaeta ligniaria NRRL 30616]	-	-	-	-	-	-	-
Unigene0010057	323	37.66666667	2.0191	4.1415	2.0134	0.2595	0.3124	0.2748	2.724666667	0.282233333	-3.271119449	3.11E-05	0.003147917	yes	--	--	-	-	-	-	-	-	-
Unigene0010082	26	465.3333333	0.4436	0.6125	0.3219	0.651	10.9554	8.7667	0.459333333	6.791033333	3.886017726	0.000111561	0.007525366	yes	--	hypothetical protein ANO14919_084010 [fungal sp. No.14919]	-	-	-	-	-	-	-
Unigene0010091	39097	15973.66667	204.7448	196.3075	310.6744	146.9331	58.6179	56.6121	237.2422333	87.3877	-1.440858721	0.000766186	0.028810004	yes	bglA	glycoside hydrolase family 16 protein [Coniochaeta ligniaria NRRL 30616]	-	-	-	-	-	-	-
Unigene0010099	68.33333333	530.6666667	0.4928	0.355	0.2157	0.6791	3.8514	2.2543	0.3545	2.2616	2.673486256	0.001054625	0.035003391	yes	TNKS	Ankyrin-1-like protein 2 [Colletotrichum chlorophyti]	-	-	-	-	-	-	-
Unigene0010114	1325	3841.333333	10.8416	10.6974	17.7192	53.2647	27.0034	20.9838	13.08606667	33.75063333	1.366883049	0.00086585	0.031359361	yes	figl-1	P-loop containing nucleoside triphosphate hydrolase [Glarea lozoyensis ATCC 20868]	-	-	-	-	-	GO:0036094//small molecule binding;GO:1901363//heterocyclic compound binding;GO:0003824//catalytic activity;GO:0001882//nucleoside binding;GO:0097159//organic cyclic compound binding;GO:0032550//purine ribonucleoside binding;GO:0097367//carbohydrate derivative binding;GO:0001883//purine nucleoside binding;GO:0005488//binding;GO:0032549//ribonucleoside binding	-
Unigene0010168	23484.33333	12138	98.5676	75.6733	93.0545	41.1734	42.7458	34.967	89.09846667	39.62873333	-1.168853749	0.000477712	0.020482103	yes	FAS2	Fatty acid synthase subunit alpha [Pestalotiopsis fici W106-1]	Metabolism	Global and Overview;Lipid metabolism	ko01100//Metabolic pathways;ko01212//Fatty acid metabolism;ko00061//Fatty acid biosynthesis	K00667	GO:0044424//intracellular part;GO:0043227//membrane-bounded organelle;GO:0005737//cytoplasm;GO:0043226//organelle;GO:0044464//cell part;GO:0043229//intracellular organelle;GO:0005623//cell;GO:0032991//macromolecular complex;GO:0043234//protein complex;GO:0043231//intracellular membrane-bounded organelle;GO:0044444//cytoplasmic part;GO:0005622//intracellular	GO:0016746//transferase activity, transferring acyl groups;GO:0016747//transferase activity, transferring acyl groups other than amino-acyl groups;GO:0004312//fatty acid synthase activity;GO:0005488//binding;GO:0003824//catalytic activity;GO:0016740//transferase activity;GO:0016780//phosphotransferase activity, for other substituted phosphate groups;GO:0043167//ion binding;GO:0016772//transferase…	GO:0044249//cellular biosynthetic process;GO:0009987//cellular process;GO:0044237//cellular metabolic process;GO:0008610//lipid biosynthetic process;GO:0044763//single-organism cellular process;GO:0008152//metabolic process;GO:0001676//long-chain fatty acid metabolic process;GO:0006629//lipid metabolic process;GO:0042759//long-chain fatty acid biosynthetic process;GO:0009058//biosynthetic process…
Unigene0010186	0	39.66666667	0	0	0	0	1.8747	1.8617	0.001	1.245466667	10.28247069	0.001043088	0.034896254	yes	psbB	--	-	-	-	-	-	-	-
Unigene0010237	7841	3160.333333	52.0696	66.2959	21.5154	17.1406	16.1522	17.4941	46.62696667	16.92896667	-1.461670663	0.000252102	0.013186935	yes	--	hypothetical protein PFICI_09465 [Pestalotiopsis fici W106-1]	-	-	-	-	-	-	-
Unigene0010270	6	225.3333333	0.0535	0.1167	0.0582	0.5789	4.8501	1.6535	0.076133333	2.360833333	4.954624141	9.81E-06	0.001334842	yes	HGT1	High-affinity glucose transporter [Madurella mycetomatis]	-	-	-	-	GO:0044425//membrane part;GO:0016020//membrane;GO:0031224//intrinsic component of membrane	GO:0022857//transmembrane transporter activity;GO:0005215//transporter activity	GO:0006810//transport;GO:1902578//single-organism localization;GO:0051179//localization;GO:0009987//cellular process;GO:0044699//single-organism process;GO:0044765//single-organism transport;GO:0051234//establishment of localization;GO:0044763//single-organism cellular process
Unigene0010278	9	450.6666667	0.0443	0.2127	0.3378	0.4908	20.0505	2.2215	0.198266667	7.5876	5.258129574	7.29E-05	0.00554398	yes	--	WD40 repeat-like protein [Sphaerulina musiva SO2202]	-	-	-	-	-	-	-
Unigene0010302	61.66666667	449	0.4795	0.5117	0.2804	1.0512	3.4121	3.3639	0.423866667	2.609066667	2.621851387	0.000773729	0.028991568	yes	Ankef1	Ankyrin-3 [Talaromyces marneffei PM1]	-	-	-	-	-	-	-
Unigene0010318	282.3333333	37.66666667	5.9476	3.3038	3.7179	1.0781	0.3366	0.1945	4.3231	0.5364	-3.010685066	0.000613616	0.024464196	yes	ELO2	probable fatty acid elongase (FEN1) [Rhynchosporium agropyri]	Metabolism	Global and Overview;Lipid metabolism	ko01110//Biosynthesis of secondary metabolites;ko01212//Fatty acid metabolism;ko01040//Biosynthesis of unsaturated fatty acids;ko00062//Fatty acid elongation	K10246	GO:0031224//intrinsic component of membrane;GO:0044425//membrane part;GO:0016020//membrane	GO:0003824//catalytic activity	GO:0008152//metabolic process;GO:0044763//single-organism cellular process;GO:0006082//organic acid metabolic process;GO:0043436//oxoacid metabolic process;GO:0006631//fatty acid metabolic process;GO:0009987//cellular process;GO:0044255//cellular lipid metabolic process;GO:0044699//single-organism process;GO:0044710//single-organism metabolic process;GO:0044281//small molecule metabolic process;G…
Unigene0010339	420	1508.333333	5.5623	3.6487	7.0481	10.7007	19.159	18.362	5.4197	16.0739	1.568435111	0.001337598	0.041060494	yes	bmr3	Major facilitator superfamily domain, general substrate transporter [Metarhizium guizhouense ARSEF 977]	-	-	-	-	-	-	GO:0044763//single-organism cellular process;GO:0009987//cellular process;GO:0044699//single-organism process
Unigene0010387	5.333333333	189.6666667	0.1803	0.1796	0.028	1.4509	6.5435	3.7197	0.1293	3.9047	4.916417529	1.35E-05	0.001693026	yes	--	hypothetical protein FPOA_07963 [Fusarium poae]	-	-	-	-	-	-	-
Unigene0010405	321	58	3.3119	4.445	3.2438	0.8926	0.4597	0.4642	3.6669	0.6055	-2.598362058	0.00052209	0.021882604	yes	QDR2	related to synaptic vesicle transporter SVOP and related transporters (major facilitator superfamily) [Phialocephala subalpina]	-	-	-	-	-	-	-
Unigene0010425	125.3333333	1523	3.7193	2.0909	3.3552	10.0694	52.2463	26.6209	3.055133333	29.64553333	3.278507502	9.55E-07	0.000215284	yes	--	NPP1-domain-containing protein [Exidia glandulosa HHB12029]	-	-	-	-	-	-	-
Unigene0010429	5350	2287	61.749	89.8354	52.3734	22.5158	23.1288	31.466	67.98593333	25.70353333	-1.403269583	5.67E-05	0.00470255	yes	CPS1	peptidase family M20/M25/M40 [Diaporthe helianthi]	-	-	-	-	-	GO:0008233//peptidase activity;GO:0070011//peptidase activity, acting on L-amino acid peptides;GO:0008237//metallopeptidase activity;GO:0016787//hydrolase activity;GO:0003824//catalytic activity	GO:0043170//macromolecule metabolic process;GO:0008152//metabolic process;GO:0071704//organic substance metabolic process;GO:0019538//protein metabolic process;GO:0044238//primary metabolic process
Unigene0010510	836	4419.666667	14.5071	5.9423	10.9886	39.7176	49.098	50.8777	10.47933333	46.56443333	2.151681482	4.44E-08	1.76E-05	yes	CYP4F22	Cytochrome P450 3A6 [Talaromyces islandicus]	-	-	-	-	-	GO:0005488//binding;GO:0043167//ion binding;GO:0046872//metal ion binding;GO:0046906//tetrapyrrole binding;GO:0046914//transition metal ion binding;GO:0043169//cation binding;GO:0016491//oxidoreductase activity;GO:0097159//organic cyclic compound binding;GO:0003824//catalytic activity;GO:1901363//heterocyclic compound binding	GO:0044699//single-organism process;GO:0044710//single-organism metabolic process;GO:0008152//metabolic process
Unigene0010541	638.3333333	57.66666667	5.1216	9.7903	11.5301	1.5006	0.6415	0.0705	8.814	0.737533333	-3.579016737	0.000136806	0.00855378	yes	SPCPB1C11.03	Major facilitator superfamily transporter [Colletotrichum higginsianum IMI 349063]	-	-	-	-	-	GO:0005342//organic acid transmembrane transporter activity;GO:0008509//anion transmembrane transporter activity;GO:0008514//organic anion transmembrane transporter activity;GO:0022892//substrate-specific transporter activity;GO:0015075//ion transmembrane transporter activity;GO:0022857//transmembrane transporter activity;GO:0046943//carboxylic acid transmembrane transporter activity;GO:0000099//…	GO:0046942//carboxylic acid transport;GO:0044699//single-organism process;GO:0071705//nitrogen compound transport;GO:0051234//establishment of localization;GO:0015849//organic acid transport;GO:0015711//organic anion transport;GO:0000101//sulfur amino acid transport;GO:0051179//localization;GO:1902578//single-organism localization;GO:0034220//ion transmembrane transport;GO:0006820//anion transpor…
Unigene0010545	0	31	0	0	0	0	2.2167	2.5304	0.001	1.582366667	10.62786823	0.001799974	0.049975071	yes	--	--	-	-	-	-	-	-	-
Unigene0010584	0	36.33333333	0	0	0	0	2.981	4.9199	0.001	2.633633333	11.36283879	0.001247791	0.03921753	yes	--	--	-	-	-	-	-	-	-
Unigene0010588	1132.333333	4059.666667	26.2434	18.306	6.5133	34.334	52.5282	72.1458	17.0209	53.00266667	1.638757623	0.000586346	0.02388673	yes	--	hypothetical protein Micbo1qcDRAFT_197967 [Microdochium bolleyi]	-	-	-	-	-	-	-
Unigene0010593	437.6666667	1607.333333	9.4116	9.0359	3.2007	17.7029	27.1913	24.5857	7.216066667	23.15996667	1.682348605	0.001181967	0.03807039	yes	--	Pc24g00370 [Penicillium rubens Wisconsin 54-1255]	-	-	-	-	-	-	-
Unigene0010598	0	42.33333333	0	0	0	0	2.7268	3.4018	0.001	2.042866667	10.99637933	0.000917058	0.032357913	yes	petD	cytochrome b, partial (mitochondrion) [Puccinia striiformis f. sp. tritici]	Metabolism	Energy metabolism;Global and Overview	ko01100//Metabolic pathways;ko00190//Oxidative phosphorylation	K00412	-	-	-
Unigene0010627	0	68.66666667	0	0	0	0	6.9425	5.4485	0.001	4.130333333	12.0120425	0.000242309	0.012821334	yes	hns	dna-binding protein h-ns [Plasmopara halstedii]	-	-	-	-	-	-	-
Unigene0010648	12	0	1.0206	0.7628	0.7933	0	0	0	0.8589	0.001	-9.746346361	0.001654062	0.047156463	yes	RpL31	60S ribosomal protein L31 [Aphanomyces astaci]	Genetic Information Processing	Translation	ko03010//Ribosome	K02910	GO:0005737//cytoplasm;GO:0044444//cytoplasmic part;GO:0044464//cell part;GO:0005623//cell;GO:1990904//ribonucleoprotein complex;GO:0005622//intracellular;GO:0032991//macromolecular complex;GO:0044424//intracellular part;GO:0030529//intracellular ribonucleoprotein complex	-	GO:0043170//macromolecule metabolic process;GO:0008152//metabolic process;GO:0010467//gene expression;GO:0071704//organic substance metabolic process
Unigene0010650	0	106	0	0	0	0	11.9194	12.9855	0.001	8.301633333	13.0191795	7.11E-05	0.005470371	yes	--	--	-	-	-	-	-	-	-
Unigene0010670	0	32.33333333	0	0	0	0	2.9115	3.1864	0.001	2.032633333	10.98913428	0.00159333	0.046116248	yes	petA	--	-	-	-	-	-	-	-
Unigene0010697	0	40	0	0	0	0	2.8014	2.6483	0.001	1.816566667	10.8269986	0.001019914	0.034463619	yes	--	--	-	-	-	-	-	-	-
Unigene0010709	215.6666667	32.33333333	7.5066	13.2095	7.3769	1.2359	1.292	1.2155	9.364333333	1.2478	-2.907789575	0.000314888	0.015480427	yes	--	--	-	-	-	-	-	-	-
Unigene0010724	5004.333333	2035	16.5717	11.1781	54.3503	9.8255	8.2856	9.5259	27.3667	9.212333333	-1.57078296	0.001492452	0.04425577	yes	dadD	amidohydrolase [Microdochium bolleyi]	-	-	-	-	-	GO:0003824//catalytic activity;GO:0016787//hydrolase activity	-
Unigene0010837	368.6666667	61.33333333	7.5965	13.5473	9.3277	1.3556	0.9855	2.1781	10.15716667	1.5064	-2.753321209	0.000243528	0.012821334	yes	--	--	-	-	-	-	-	-	-
Unigene0010860	507.3333333	2221	7.7728	5.6994	4.7023	18.7201	27.6182	21.7079	6.058166667	22.68206667	1.904598923	7.86E-06	0.001117211	yes	--	similar to An01g04770 [Aspergillus niger]	-	-	-	-	-	-	-
Unigene0010876	1.333333333	71.66666667	0	0	0.1756	0.3247	3.9494	2.5598	0.058533333	2.277966667	5.282344387	0.001211945	0.038655141	yes	--	--	-	-	-	-	-	-	-
Unigene0010880	0	39.33333333	0	0	0	0	4.9847	5.3833	0.001	3.456	11.7548875	0.001048729	0.034896254	yes	--	--	-	-	-	-	-	-	-
Unigene0010892	5940.333333	16585.66667	77.4293	34.1129	38.2501	104.9185	138.5291	111.8147	49.93076667	118.4207667	1.245921135	0.001121616	0.03666842	yes	rhlG	related to NAD(P)H-dependent oxidoreductase [Neurospora crassa]	-	-	-	-	-	GO:0003824//catalytic activity	GO:0044710//single-organism metabolic process;GO:0008152//metabolic process;GO:0044699//single-organism process
Unigene0010962	5.333333333	118.6666667	0.0609	0.1593	0.0884	0.3268	2.4885	2.9836	0.102866667	1.932966667	4.231969293	0.000435248	0.019205044	yes	--	--	-	-	-	-	-	-	-
Unigene0010963	0	36.33333333	0	0	0	0	2.154	3.8389	0.001	1.997633333	10.96407608	0.001259892	0.039227637	yes	--	--	-	-	-	-	-	-	-
Unigene0010964	0	60	0	0	0	0	4.6877	4.5825	0.001	3.090066667	11.59342225	0.00036621	0.017351177	yes	TIC214	--	-	-	-	-	-	-	-
Unigene0011007	101	563.6666667	0.8428	0.4458	0.8045	2.2521	4.6314	2.7111	0.6977	3.1982	2.196581422	0.001570952	0.045753527	yes	HET-E1	C2H2 and C2HC zinc finger [Glarea lozoyensis ATCC 20868]	-	-	-	-	-	-	-
Unigene0011047	268	1447	2.1842	2.3945	3.9116	9.8466	16.4981	11.8275	2.8301	12.72406667	2.1686349	3.27E-05	0.003278967	yes	Alvin_1094	Ankyrin repeat protein [Colletotrichum higginsianum IMI 349063]	-	-	-	-	-	-	-
Unigene0011057	317	1482.333333	4.827	3.4391	9.8929	15.5338	26.4175	27.3339	6.053	23.09506667	1.931862455	0.00041443	0.018559956	yes	--	major facilitator superfamily mfs-1 [Ophiostoma piceae UAMH 11346]	-	-	-	-	-	-	-
Unigene0011130	1358.666667	494.6666667	14.8052	12.356	4.5503	3.3885	3.0398	3.8715	10.5705	3.433266667	-1.622389797	0.001761831	0.049547244	yes	--	Integral membrane protein [Colletotrichum higginsianum IMI 349063]	-	-	-	-	-	-	-
Unigene0011141	307.3333333	3168.666667	3.5075	1.9917	1.0906	8.9856	31.1475	16.2301	2.1966	18.78773333	3.096446937	3.17E-08	1.38E-05	yes	HET-E1	Ankyrin repeat-containing domain protein [Cordyceps confragosa RCEF 1005]	-	-	-	-	-	-	-
Unigene0011198	218.6666667	1000	5.0122	5.0679	5.0193	9.1864	25.6235	22.6931	5.033133333	19.16766667	1.929146002	0.001478524	0.044004628	yes	--	p-hydroxylaminobenzoate lyase, partial [Metarhizium brunneum ARSEF 3297]	-	-	-	-	-	-	-
Unigene0011229	87	1484.666667	2.3554	1.194	3.7256	16.0653	48.6946	34.1183	2.425	32.9594	3.764633327	1.85E-08	9.29E-06	yes	--	--	-	-	-	-	-	-	-
Unigene0011244	445	28.33333333	3.8133	6.7774	3.7336	0.713	0.0841	0.1127	4.774766667	0.303266667	-3.976771394	3.33E-05	0.003298655	yes	AO-I	copper amine oxidase [Colletotrichum salicis]	Metabolism	Metabolism of other amino acids;Amino acid metabolism;Global and Overview	ko01100//Metabolic pathways;ko01110//Biosynthesis of secondary metabolites;ko00260//Glycine, serine and threonine metabolism;ko00350//Tyrosine metabolism;ko00360//Phenylalanine metabolism;ko00410//beta-Alanine metabolism	K00276	-	GO:0043167//ion binding;GO:0016641//oxidoreductase activity, acting on the CH-NH2 group of donors, oxygen as acceptor;GO:0005488//binding;GO:0003824//catalytic activity;GO:0048037//cofactor binding;GO:0016491//oxidoreductase activity;GO:0043169//cation binding;GO:0016638//oxidoreductase activity, acting on the CH-NH2 group of donors	GO:0008152//metabolic process;GO:1901564//organonitrogen compound metabolic process;GO:0006807//nitrogen compound metabolic process;GO:0044699//single-organism process;GO:0044710//single-organism metabolic process;GO:0071704//organic substance metabolic process
Unigene0011362	645	128.3333333	18.9402	27.4529	9.871	3.6505	4.5728	1.7457	18.7547	3.323	-2.496693988	0.000435047	0.019205044	yes	--	Alkali-sensitive linkage protein 1 [Valsa mali]	-	-	-	-	-	-	-
Unigene0011365	637.6666667	3740.666667	7.1867	8.0181	10.2422	8.9538	78.5501	31.151	8.482333333	39.55163333	2.221204191	0.000172077	0.010001141	yes	CHA1	tryptophan synthase beta subunit-like PLP-dependent enzyme [Microdochium bolleyi]	Metabolism	Global and Overview;Amino acid metabolism	ko01100//Metabolic pathways;ko01110//Biosynthesis of secondary metabolites;ko01130//Biosynthesis of antibiotics;ko01230//Biosynthesis of amino acids;ko01200//Carbon metabolism;ko00260//Glycine, serine and threonine metabolism;ko00270//Cysteine and methionine metabolism;ko00290//Valine, leucine and isoleucine biosynthesis	K17989	-	-	-
Unigene0011419	20	2114.666667	0.1168	0.2579	0.0593	0.5247	25.481	12.3294	0.144666667	12.77836667	6.46482709	5.28E-09	4.94E-06	yes	--	Ammonium transporter 1 [Neonectria ditissima]	-	-	-	-	-	-	-
Unigene0011445	2368.333333	1098.666667	11.3763	12.6912	11.2959	5.8003	3.7737	5.0352	11.7878	4.869733333	-1.27537981	0.000493372	0.021084417	yes	--	Epidermal growth factor-like, type 3 [Sporothrix insectorum RCEF 264]	-	-	-	-	-	-	-
Unigene0011524	53739	20656.66667	482.6175	601.4419	520.0338	311.374	97.6384	162.1657	534.6977333	190.3927	-1.489745397	0.00043415	0.019205044	yes	CLAH10	Aldehyde dehydrogenase [Pestalotiopsis fici W106-1]	Metabolism	Lipid metabolism;Carbohydrate metabolism;Global and Overview;Amino acid metabolism;Metabolism of other amino acids	ko01100//Metabolic pathways;ko01110//Biosynthesis of secondary metabolites;ko01130//Biosynthesis of antibiotics;ko01120//Microbial metabolism in diverse environments;ko00010//Glycolysis / Gluconeogenesis;ko00620//Pyruvate metabolism;ko00380//Tryptophan metabolism;ko00330//Arginine and proline metabolism;ko00410//beta-Alanine metabolism;ko00280//Valine, leucine and isoleucine degradation;ko00561//…	K00128	GO:0044464//cell part;GO:0043226//organelle;GO:0044444//cytoplasmic part;GO:0043229//intracellular organelle;GO:0005737//cytoplasm;GO:0005623//cell;GO:0044424//intracellular part;GO:0043227//membrane-bounded organelle;GO:0005622//intracellular;GO:0043231//intracellular membrane-bounded organelle	GO:0003824//catalytic activity;GO:0016491//oxidoreductase activity;GO:0016903//oxidoreductase activity, acting on the aldehyde or oxo group of donors	GO:0044710//single-organism metabolic process;GO:0008152//metabolic process;GO:0044699//single-organism process
Unigene0011525	731.6666667	142	8.3227	9.6078	5.5653	1.6142	1.0492	1.4512	7.831933333	1.371533333	-2.513578799	7.67E-05	0.005708625	yes	CLAH10	Aldehyde dehydrogenase [Pestalotiopsis fici W106-1]	Metabolism	Lipid metabolism;Carbohydrate metabolism;Global and Overview;Amino acid metabolism;Metabolism of other amino acids	ko01100//Metabolic pathways;ko01110//Biosynthesis of secondary metabolites;ko01130//Biosynthesis of antibiotics;ko01120//Microbial metabolism in diverse environments;ko00010//Glycolysis / Gluconeogenesis;ko00620//Pyruvate metabolism;ko00380//Tryptophan metabolism;ko00330//Arginine and proline metabolism;ko00410//beta-Alanine metabolism;ko00280//Valine, leucine and isoleucine degradation;ko00561//…	K00128	GO:0005737//cytoplasm;GO:0044464//cell part;GO:0044424//intracellular part;GO:0043229//intracellular organelle;GO:0005623//cell;GO:0005622//intracellular;GO:0043226//organelle;GO:0043227//membrane-bounded organelle;GO:0044444//cytoplasmic part;GO:0043231//intracellular membrane-bounded organelle	GO:0016491//oxidoreductase activity;GO:0003824//catalytic activity;GO:0016903//oxidoreductase activity, acting on the aldehyde or oxo group of donors	GO:0008152//metabolic process;GO:0044710//single-organism metabolic process;GO:0044699//single-organism process
Unigene0011540	510	1578.666667	5.9867	5.8335	6.0609	16.3546	15.1517	16.6587	5.960366667	16.055	1.429549676	0.000787029	0.029321879	yes	PP_2805	Flavin-binding monooxygenase-like family protein [Colletotrichum higginsianum IMI 349063]	-	-	-	-	-	-	GO:0008152//metabolic process;GO:0044710//single-organism metabolic process;GO:0044699//single-organism process
Unigene0011553	26.66666667	385.6666667	0.955	1.407	0.0717	1.2591	18.8525	9.7062	0.811233333	9.939266667	3.614950573	0.001529533	0.045150577	yes	--	--	-	-	-	-	-	-	-
Unigene0011554	11.33333333	291	1.1561	0.42	0	1.454	20.1603	11.3822	0.525366667	10.99883333	4.387882025	0.000712774	0.027495431	yes	--	--	-	-	-	-	-	-	-
Unigene0011603	16	172	0.1013	0.2356	0.0367	0.4587	1.6657	1.3957	0.124533333	1.173366667	3.236050054	0.001560094	0.045538729	yes	--	P-loop containing nucleoside triphosphate hydrolase [Glarea lozoyensis ATCC 20868]	-	-	-	-	-	-	-
Unigene0011641	187.6666667	2368.333333	7.0074	1.9174	0.0357	12.2021	35.4205	47.6562	2.986833333	31.7596	3.4105041	0.001066751	0.035316222	yes	--	hypothetical protein PFICI_11480 [Pestalotiopsis fici W106-1]	-	-	-	-	-	-	-
Unigene0011643	1122.666667	110.3333333	19.67	40.48	28.3429	1.7066	2.842	2.9695	29.49763333	2.506033333	-3.557121699	5.31E-09	4.94E-06	yes	--	--	-	-	-	-	-	-	-
Unigene0011688	184	16.33333333	3.7543	8.9942	6.5846	0.1467	0.1907	1.1565	6.444366667	0.497966667	-3.693917504	0.000405204	0.018462915	yes	--	ring finger protein [Marssonina brunnea f. sp. 'multigermtubi' MB_m1]	-	-	-	-	-	-	-
Unigene0011698	6	101.3333333	0.1683	0.088	0.0366	0.3386	2.4648	1.2363	0.097633333	1.346566667	3.78576806	0.001318715	0.040767927	yes	faeC	Feruloyl esterase B [Valsa mali]	-	-	-	-	-	-	-
Unigene0011742	28.33333333	224	0.2558	0.347	0.165	2.3831	1.5365	1.6217	0.255933333	1.8471	2.85142201	0.000564192	0.02320108	yes	--	pyridoxamine 5 -phosphate oxidase [Stemphylium lycopersici]	-	-	-	-	-	-	-
Unigene0011806	121	790.3333333	0.8891	0.5659	1.8385	2.3439	8.8778	5.7387	1.097833333	5.653466667	2.36447674	0.001644696	0.047062768	yes	LPO	peroxidase [Colletotrichum gloeosporioides Nara gc5]	-	-	-	-	-	GO:0005488//binding	-
Unigene0011823	1431.666667	133.6666667	16.4558	51.6543	16.8684	1.7946	3.6974	1.4892	28.32616667	2.327066667	-3.60555093	5.32E-08	2.05E-05	yes	--	--	-	-	-	-	-	-	-
Unigene0011840	31.33333333	258	0.1798	0.2482	0.2609	0.5955	2.6485	1.3887	0.229633333	1.544233333	2.749486778	0.001388175	0.042216663	yes	ing3	PHD finger domain-containingprotein (Ing1) [Purpureocillium lilacinum]	-	-	-	-	-	GO:0043169//cation binding;GO:0005488//binding;GO:0046872//metal ion binding;GO:0043167//ion binding	GO:0010639//negative regulation of organelle organization;GO:0010556//regulation of macromolecule biosynthetic process;GO:0080090//regulation of primary metabolic process;GO:0060969//negative regulation of gene silencing;GO:0010468//regulation of gene expression;GO:0051173//positive regulation of nitrogen compound metabolic process;GO:0033043//regulation of organelle organization;GO:0051252//regu…
Unigene0011843	368.6666667	1891	4.3593	1.2248	5.3871	18.7431	14.0453	14.64	3.657066667	15.80946667	2.112029867	0.000114183	0.007631617	yes	SPAC1399.02	MFS general substrate transporter [Glarea lozoyensis ATCC 20868]	-	-	-	-	-	-	-
Unigene0011897	1160	10229.66667	13.1626	19.5008	23.5699	98.227	196.8909	119.588	18.74443333	138.2353	2.882591955	2.87E-13	9.38E-10	yes	aspnd1	Major allergen Asp f 2 [Diplodia seriata]	-	-	-	-	-	GO:0016787//hydrolase activity;GO:0003824//catalytic activity;GO:0008233//peptidase activity;GO:0070011//peptidase activity, acting on L-amino acid peptides	-
Unigene0011936	2781.333333	1187.333333	40.6841	49.6786	51.5973	22.5663	13.0978	18.3492	47.32	18.00443333	-1.39409788	0.000136921	0.00855378	yes	--	neurofilament medium polypeptide protein [Colletotrichum incanum]	-	-	-	-	-	-	-
Unigene0011946	1804.666667	4454.333333	13.378	12.7252	20.7416	30.6352	34.9287	32.48	15.61493333	32.6813	1.065538962	0.00168965	0.048033825	yes	MRR1	fungal transcription factor regulatory middle homology region [Aspergillus parasiticus SU-1]	-	-	-	-	-	-	GO:0044260//cellular macromolecule metabolic process;GO:0034645//cellular macromolecule biosynthetic process;GO:0008152//metabolic process;GO:0044249//cellular biosynthetic process;GO:0043170//macromolecule metabolic process;GO:1901576//organic substance biosynthetic process;GO:0044237//cellular metabolic process;GO:0071704//organic substance metabolic process;GO:0009987//cellular process;GO:0009…
Unigene0011955	2	58.33333333	0.1068	0.0466	0	0.5373	2.4347	0.7358	0.051133333	1.235933333	4.595193039	0.000920497	0.03235843	yes	PDA6-1	cytochrome P450 [Coniochaeta ligniaria NRRL 30616]	-	-	-	-	-	-	-
Unigene0012004	2.666666667	182.6666667	0.0597	0.0173	0	0.08	2.8978	1.2452	0.025666667	1.407666667	5.777265991	0.00014156	0.008702108	yes	--	Pc16g08800 [Penicillium rubens Wisconsin 54-1255]	-	-	-	-	-	-	-
Unigene0012030	16064	6997.333333	87.2427	81.5807	295.7535	52.2327	69.2089	43.9334	154.8589667	55.125	-1.490176265	0.001783243	0.049934609	yes	--	surface protein sp1 protein [Fusarium langsethiae]	-	-	-	-	-	-	-
Unigene0012072	50	1158	0.8872	0.9101	0.0284	2.4679	23.7231	9.292	0.608566667	11.82766667	4.280606366	8.38E-05	0.006155025	yes	stcB	cytochrome P450 17A1 [Diaporthe helianthi]	-	-	-	-	-	GO:0003824//catalytic activity;GO:0005488//binding;GO:0016491//oxidoreductase activity	-
Unigene0012076	2.666666667	93.33333333	0	0.0267	0.1001	0.2467	1.9586	1.19	0.042266667	1.131766667	4.742912402	0.000659903	0.025836982	yes	dapH	galactoside o-acetyltransferase [Fusarium langsethiae]	-	-	-	-	-	-	-
Unigene0012082	265.3333333	1838.666667	2.0786	1.9436	3.4596	19.9012	12.526	12.8083	2.493933333	15.0785	2.595998112	8.54E-08	3.03E-05	yes	bglM	beta-glucosidase [Fusarium avenaceum]	Metabolism	Carbohydrate metabolism;Metabolism of other amino acids;Global and Overview	ko01100//Metabolic pathways;ko01110//Biosynthesis of secondary metabolites;ko00500//Starch and sucrose metabolism;ko00460//Cyanoamino acid metabolism	K05349	-	GO:0004553//hydrolase activity, hydrolyzing O-glycosyl compounds;GO:0016787//hydrolase activity;GO:0016798//hydrolase activity, acting on glycosyl bonds;GO:0015926//glucosidase activity;GO:0003824//catalytic activity	GO:0006073//cellular glucan metabolic process;GO:0044262//cellular carbohydrate metabolic process;GO:0008152//metabolic process;GO:0044238//primary metabolic process;GO:0051273//beta-glucan metabolic process;GO:0044264//cellular polysaccharide metabolic process;GO:0043170//macromolecule metabolic process;GO:0071704//organic substance metabolic process;GO:0044237//cellular metabolic process;GO:004…
Unigene0012097	2207	843.3333333	22.1525	31.8928	10.4313	9.0214	4.8272	8.9165	21.4922	7.588366667	-1.501951873	0.001399107	0.042450402	yes	--	integral membrane protein [Colletotrichum incanum]	-	-	-	-	-	-	-
Unigene0012098	5221.666667	2139	36.1346	51.5952	46.0148	24.5147	12.1636	13.1272	44.58153333	16.60183333	-1.425103671	0.000109567	0.007501607	yes	ure1	Urease [Pestalotiopsis fici W106-1]	Metabolism	Nucleotide metabolism;Global and Overview;Amino acid metabolism	ko01100//Metabolic pathways;ko01120//Microbial metabolism in diverse environments;ko00230//Purine metabolism;ko00220//Arginine biosynthesis	K01427	-	GO:0043169//cation binding;GO:0003824//catalytic activity;GO:0016787//hydrolase activity;GO:0016810//hydrolase activity, acting on carbon-nitrogen (but not peptide) bonds;GO:0005488//binding;GO:0016811//hydrolase activity, acting on carbon-nitrogen (but not peptide) bonds, in linear amides;GO:0046914//transition metal ion binding;GO:0043167//ion binding;GO:0046872//metal ion binding	GO:0071941//nitrogen cycle metabolic process;GO:0044710//single-organism metabolic process;GO:0034641//cellular nitrogen compound metabolic process;GO:0044699//single-organism process;GO:0071704//organic substance metabolic process;GO:0009987//cellular process;GO:0044281//small molecule metabolic process;GO:0044237//cellular metabolic process;GO:0006807//nitrogen compound metabolic process;GO:004…
Unigene0012141	25.66666667	283.3333333	0.3513	0.3858	0.2266	1.6365	6.6225	0.478	0.321233333	2.912333333	3.18048198	0.001716245	0.048578639	yes	--	Peptidase s41 family protein [Colletotrichum higginsianum IMI 349063]	-	-	-	-	-	-	-
Unigene0012155	427.3333333	1811.666667	13.5242	5.3227	13.2596	76.1762	13.9464	33.814	10.70216667	41.3122	1.948664989	0.001254975	0.03921753	yes	--	hypothetical protein PFICI_06036 [Pestalotiopsis fici W106-1]	-	-	-	-	-	-	-
Unigene0012191	5.666666667	181.6666667	0.1467	0.1599	0.3192	0.1476	11.6738	3.5207	0.2086	5.114033333	4.615650501	0.000743037	0.028411371	yes	--	Protein of unknown function DUF3328 [Penicillium expansum]	-	-	-	-	-	-	-
Unigene0012250	13.33333333	327	0.2608	0.2559	0.1064	0.3937	8.7476	3.2531	0.2077	4.131466667	4.314080907	0.000109387	0.007501607	yes	--	Nuclear transport factor 2 domain containing protein [Scedosporium apiospermum]	Genetic Information Processing	Translation	ko03013//RNA transport;ko03008//Ribosome biogenesis in eukaryotes;ko03015//mRNA surveillance pathway	K14285	-	-	-
Unigene0012313	37.33333333	329.3333333	0.2522	0.3398	0.2328	0.4075	2.7583	2.8838	0.274933333	2.016533333	2.874723517	0.001322631	0.040792551	yes	CC1G_00083	Lon protease like 2, peroxisomal [Talaromyces marneffei PM1]	-	-	-	-	-	-	-
Unigene0012407	0	56	0	0	0	0	3.4238	4.2076	0.001	2.5438	11.31276953	0.000464412	0.02010966	yes	rpoC2	--	-	-	-	-	-	-	-
Unigene0012409	144.6666667	2626.333333	1.6161	2.3574	0.0996	1.9022	38.4601	22.3198	1.3577	20.89403333	3.943854374	9.26E-05	0.00661889	yes	ATAD3B	ATPase [Metarhizium robertsii ARSEF 23]	-	-	-	-	-	-	-
Unigene0012483	11.33333333	152.6666667	0.5703	0.4208	0.4774	1.5007	9.8359	4.542	0.4895	5.292866667	3.434668546	0.00091304	0.032357913	yes	--	hypothetical protein LY89DRAFT_689876 [Phialocephala scopiformis]	-	-	-	-	-	-	-
Unigene0012542	10.33333333	412	0.9335	0.4284	0.1069	1.0876	41.5309	3.405	0.4896	15.34116667	4.969660833	0.000215718	0.011852687	yes	--	hypothetical protein ANO14919_037210 [fungal sp. No.14919]	-	-	-	-	-	-	-
Unigene0012552	46.33333333	343.6666667	0.8736	0.4529	0.2698	1.6748	2.691	5.7663	0.5321	3.377366667	2.666129507	0.001602352	0.046154091	yes	--	zn 2cys6 transcription factor [Colletotrichum incanum]	-	-	-	-	-	-	-
Unigene0012638	3125.666667	783.3333333	26.9575	20.6318	13.8233	7.1205	2.1096	4.9843	20.47086667	4.738133333	-2.11118148	5.73E-06	0.000888048	yes	YBR096W	Thioesterase/thiol ester dehydrase-isomerase [Glarea lozoyensis ATCC 20868]	-	-	-	-	-	-	-
Unigene0012655	8705	59317.33333	56.0618	44.2552	47.1511	73.4597	490.1629	245.6707	49.15603333	269.7644333	2.456259744	5.36E-06	0.000864843	yes	gdh-1	NAD-specific glutamate dehydrogenase [Pestalotiopsis fici W106-1]	Metabolism	Global and Overview;Amino acid metabolism;Metabolism of other amino acids;Energy metabolism	ko01100//Metabolic pathways;ko00250//Alanine, aspartate and glutamate metabolism;ko00910//Nitrogen metabolism;ko00220//Arginine biosynthesis;ko00430//Taurine and hypotaurine metabolism	K15371	GO:0044464//cell part;GO:0005623//cell;GO:0043226//organelle;GO:0043229//intracellular organelle;GO:0005737//cytoplasm;GO:0043231//intracellular membrane-bounded organelle;GO:0044444//cytoplasmic part;GO:0005622//intracellular;GO:0043227//membrane-bounded organelle;GO:0044424//intracellular part	GO:0003824//catalytic activity	GO:0044763//single-organism cellular process;GO:0009987//cellular process;GO:0044281//small molecule metabolic process;GO:0006103//2-oxoglutarate metabolic process;GO:0044237//cellular metabolic process;GO:0008152//metabolic process;GO:0043648//dicarboxylic acid metabolic process;GO:0043436//oxoacid metabolic process;GO:0006082//organic acid metabolic process;GO:0044699//single-organism process;G…
Unigene0012689	0	95	0	0	0	0	7.0352	10.3519	0.001	5.7957	12.5007672	0.000100046	0.007033855	yes	--	--	-	-	-	-	-	-	-
Unigene0012690	0	88.33333333	0	0	0	0	6.2962	6.0012	0.001	4.099133333	12.0011032	0.000120191	0.00781957	yes	rpl23-A	--	-	-	-	-	-	-	-
Unigene0012691	1004.333333	5933.333333	21.2277	27.7238	2.4559	36.1447	122.2007	106.1608	17.1358	88.16873333	2.363253587	0.00038613	0.017842467	yes	--	FAD binding domain protein [Stagonospora sp. SRC1lsM3a]	-	-	-	-	-	-	-
Unigene0012695	1193	14852	6.4741	10.3163	5.9677	31.2385	123.9716	82.8534	7.586033333	79.3545	3.386894421	4.26E-12	7.95E-09	yes	--	Major facilitator superfamily domain [Trichophyton rubrum]	-	-	-	-	-	-	-
Unigene0012696	13	170.3333333	0.5062	0.3375	0.2917	2.2171	5.8975	4.2765	0.378466667	4.130366667	3.448031714	0.000232933	0.012483887	yes	--	Pc16g02750 [Penicillium rubens Wisconsin 54-1255]	-	-	-	-	-	-	-
Unigene0012754	1406.333333	438.3333333	24.3462	20.8194	10.8532	4.0526	4.5978	6.6454	18.67293333	5.0986	-1.872775515	0.000156654	0.009354153	yes	--	Ribosomal protein s17 [Colletotrichum higginsianum IMI 349063]	-	-	-	-	-	-	-
Unigene0012756	59	623.6666667	1.0492	1.0455	0.1779	2.0016	9.6944	8.7942	0.757533333	6.830066667	3.172518383	0.000385419	0.017842467	yes	--	Glycoside hydrolase, superfamily [Cordyceps confragosa RCEF 1005]	-	-	-	-	-	-	-
Unigene0012794	0	39.33333333	0	0	0	0	2.2542	1.7884	0.001	1.347533333	10.39610525	0.00108353	0.035691002	yes	rpoB	--	-	-	-	-	-	-	-
Unigene0012910	294.6666667	2887.333333	5.7111	4.7765	0.2819	7.831	50.8319	30.3736	3.589833333	29.67883333	3.047445611	0.000316251	0.015489178	yes	SPAC1002.16c	major facilitator superfamily transporter [Colletotrichum fioriniae PJ7]	-	-	-	-	-	-	-
Unigene0012912	7712.666667	23787.33333	140.4198	75.9399	163.1631	353.4535	307.8941	334.6779	126.5076	332.0085	1.39199612	0.000157504	0.009356459	yes	nagA	N-acetylglucosamine-6-phosphate deacetylase [Microdochium bolleyi]	Metabolism	Carbohydrate metabolism;Global and Overview	ko01130//Biosynthesis of antibiotics;ko00520//Amino sugar and nucleotide sugar metabolism	K01443	-	-	-
Unigene0012926	76.66666667	625	0.5307	0.5192	0.3944	0.8465	6.7521	1.8859	0.481433333	3.1615	2.71520128	0.001241641	0.039125146	yes	SPAC1399.02	efflux pump antibiotic resistance protein [Microdochium bolleyi]	-	-	-	-	-	-	-
Unigene0012981	725.6666667	7275.666667	1.3138	0.9259	2.5594	8.7091	21.3156	8.5345	1.5997	12.85306667	3.00623934	5.73E-10	7.50E-07	yes	ccsA	polyketide synthase [Trichoderma reesei QM6a]	-	-	-	-	-	GO:0003824//catalytic activity	-
